# Supplementary material for: Uncovering the Complex Transcriptome Response of Mytilus chilensis against Saxitoxin: Implications of Harmful Algal Blooms on Mussel Populations
Source: PLoS One. 2016 Oct 20;11(10):e0165231. doi: 10.1371/journal.pone.0165231 (PMC5072731; doi:10.1371/journal.pone.0165231)
Supplement: S1 Table — For each time point appear the Fold Change, the p-value and the False Discovery Rate (FDR). (XLSX) [file pone.0165231.s003.xlsx]

## Sheet: Hoja1
Feature ID	Blast	Fold change	P-value	FDR correction	Fold change	P-value	FDR correction	Fold change	P-value	FDR correction	Fold change	P-value	FDR correction	Fold change	P-value	FDR correction
contig10	Cyp-like_protein_(Fragment)_OS=Mytilus_trossulus_PE=2_SV=1	-6.32	1.93e-12	1.34e-11	-1.71	0.0034	0.00193	-27.38	3.06e-17	7.78e-17	-22.22	5.97e-17	1.56e-16	-4.7	1.27e-10	2.09e-09
contig10013	Dax1_OS=Azumapecten_farreri_GN=dax1_PE=2_SV=1	3.12	4.67e-05	0.000133	3.72	2.32e-06	2.77e-05	12.72	0	0	10.03	0	0	-1.24	0.58	0.77
contig10015	Uncharacterized_protein_OS=Octopus_bimaculoides_GN=OCBIM_22027317mg_PE=4_SV=1	247.92	1.54e-10	8.22e-10	- infinite	0.69	0.78	24.95	0.1	0.11	25.88	0.06	0.09	7.4	0.37	0.43
contig10038	Uncharacterized_protein_(Fragment)_OS=Crassostrea_gigas_GN=CGI_10013856_PE=4_SV=1	-2.12	0.00178	0.00473	-24.19	2.66e-11	1.12e-10	-3.96	3.94e-06	3.82e-06	-3.06	3.77e-05	1.89e-05	-7.14	1.01e-08	7.21e-08
contig100465	Putative_C1q_domain_containing_protein_MgC1q5_OS=Mytilus_galloprovincialis_GN=MgC1q5_PE=2_SV=1	-1.9	2.32e-19	4.58e-18	-3.11	2.6e-42	1.4e-46	-16.75	4.09e-98	3.32e-98	-7.33	2.95e-78	4.24e-82	-8.12	2.17e-82	2.98e-78
contig10093	LIM_domain-containing_protein_unc-97_OS=Crassostrea_gigas_GN=CGI_10004803_PE=4_SV=1	-2.48	8.85e-05	0.00029	-2.54	8.02e-05	6.64e-05	1.11	0.58	0.69	-2.01	0.00168	0.000617	-5.87	2.91e-09	2.72e-08
contig10117	Uncharacterized_protein_OS=Lottia_gigantea_GN=LOTGIDRAFT_230842_PE=4_SV=1	-1.75	0.00488	0.01	-1.31	0.15	0.1	1.04	0.81	0.92	-1.03	0.86	0.48	-12.68	3.7e-13	3.91e-12
contig1012	Heparan_sulfate_proteoglycan-like_protein-1_OS=Mytilus_coruscus_PE=2_SV=1	-1.25	0.44	0.58	-1.17	0.6	0.52	8.69	0	0	2.58	3.58e-05	0.000449	-3.96	0.000711	0.00243
contig1013	Heparan_sulfate_proteoglycan-like_protein-1_OS=Mytilus_coruscus_PE=2_SV=1	-2.19	0.09	0.16	3.54	1.33e-05	0.000131	10.82	0	0	2.29	0.01	0.04	-1.35	0.46	0.64
contig1015	14-3-3_protein_zeta_OS=Crassostrea_gigas_GN=CGI_10014966_PE=3_SV=1	-1.62	3.46e-05	0.000137	-1.29	0.02	0.00543	1.74	1.94e-08	9.78e-08	1.07	0.54	0.69	-4.06	2.28e-20	4.42e-18
contig10161	Eukaryotic_translation_initiation_factor_2_subunit_3,_Y-linked_OS=Crassostrea_gigas_GN=CGI_10008815_PE=4_SV=1	-1.43	0.33	0.46	1.39	0.3	0.56	5.97	1.01e-12	3.29e-12	1.82	0.04	0.13	-2.71	0.02	0.05
contig10186	IQ_and_AAA_domain-containing_protein_1_OS=Crassostrea_gigas_GN=CGI_10020709_PE=4_SV=1	-1.88	0.02	0.04	-3.31	0.000202	0.000262	-12	1.07e-07	1.29e-07	-35.94	5.14e-09	1.25e-08	-28.65	7.12e-09	3.19e-08
contig10190	Uncharacterized_protein_(Fragment)_OS=Arion_vulgaris_GN=ORF70265_PE=4_SV=1	-3.21	0.000799	0.00218	-149.5	4.15e-08	1.73e-07	- infinite	3.02e-08	4.45e-08	- infinite	3.02e-08	8.39e-08	-4.64	7.63e-05	0.000319
contig102	Severin_OS=Crassostrea_gigas_GN=CGI_10003628_PE=4_SV=1	-4.25	5.55e-10	3.24e-09	-2.26	3.4e-05	1.94e-05	-3.42	5.96e-08	5.26e-08	-2.91	4.6e-07	1.17e-07	-6.65	1.07e-12	1.81e-11
contig1020	not available	-1.3	0.32	0.45	2.04	0.000961	0.00895	5.29	0	0	1.87	0.00508	0.03	-1.34	0.28	0.49
contig10220	Uncharacterized_protein_(Fragment)_OS=Octopus_bimaculoides_GN=OCBIM_22038570mg_PE=4_SV=1	1.02	0.92	0.94	1.44	0.05	0.22	5.03	0	0	1.63	0.00735	0.06	-3.48	9.18e-06	5.96e-05
contig10228	40S_ribosomal_protein_S27_(Fragment)_OS=Arion_vulgaris_GN=ORF195597_PE=3_SV=1	-9.46	3.6e-11	2.16e-10	-3.98	2.18e-07	2.45e-07	-115.95	1.95e-14	4.75e-14	-108.56	1.95e-14	7.97e-14	-5.89	2.31e-09	2.2e-08
contig10253	Uncharacterized_protein_OS=Arion_vulgaris_GN=ORF199225_PE=4_SV=1	-2.08	0.17	0.27	1.42	0.4	0.64	10.08	1.44e-14	4.69e-14	-1.2	0.71	0.61	-8.12	0.00901	0.02
contig10261	not available	-1.23	0.64	0.75	1.25	0.58	0.82	5.67	3.17e-08	5.91e-08	-1.52	0.37	0.33	-14.17	0.00227	0.00505
contig10275	Uncharacterized_protein_OS=Octopus_bimaculoides_GN=OCBIM_22010462mg_PE=4_SV=1	-5.02	1.48e-07	6.31e-07	-1.18	0.42	0.32	-22.93	2.75e-11	4.93e-11	-20.49	3.23e-11	7.37e-11	-3.45	7.13e-06	4.82e-05
contig10276	Uncharacterized_protein_OS=Crassostrea_gigas_GN=CGI_10028271_PE=4_SV=1	-4.62	2.93e-11	1.9e-10	-1.2	0.25	0.15	-22.11	5.14e-18	1.27e-17	-26.62	1.44e-18	4.12e-18	-3.84	7.29e-10	1.34e-08
contig103	Severin_OS=Crassostrea_gigas_GN=CGI_10003628_PE=4_SV=1	-3.27	1.91e-14	1.75e-13	-3.04	3.63e-13	6.98e-14	-3.09	1.05e-12	9.15e-13	-2.91	1.81e-12	8.87e-14	-7.08	6.21e-24	4.88e-22
contig1032	Citrate_synthase_OS=Lottia_gigantea_GN=LOTGIDRAFT_170380_PE=3_SV=1	-3	1.48e-07	6.71e-07	-1.94	0.000411	0.000222	7.66	0	0	1.1	0.55	0.92	-6.09	2.22e-12	3.81e-11
contig10362	Ribosomal_protein_OS=Mytilus_galloprovincialis_GN=p2_PE=2_SV=1	1.01	0.99	0.99	2.03	0.05	0.15	1.09	0.85	0.9	36.13	0	0	2.11	0.03	0.03
contig10407	Ubiquitin-conjugating_enzyme_E2_variant_1_OS=Crassostrea_gigas_GN=CGI_10015460_PE=4_SV=1	-2.13	0.07	0.13	-1.54	0.27	0.28	4.44	4.82e-08	9.37e-08	-1.49	0.31	0.25	-5.58	0.00193	0.00508
contig10411	not available	-13.13	3.98e-07	1.55e-06	-6.45	8.25e-06	1.66e-05	-19.66	1.73e-07	2.18e-07	-8.82	1.93e-06	2.57e-06	- infinite	1.34e-08	4.91e-08
contig10431	Putative_uncharacterized_protein_OS=Haliotis_diversicolor_PE=2_SV=1	6.32	0	0	-1.04	0.89	0.76	-1.12	0.73	0.7	9.89	0	0	1.61	0.08	0.07
contig10441	Mytichitin_5_OS=Mytilus_coruscus_PE=2_SV=1	2.87	0	0	4.98	0	0	-2.36	1.43e-05	1.11e-05	1.47	0.00607	0.08	-2.4	3.96e-06	4.88e-05
contig10464	Uncharacterized_protein_OS=Octopus_bimaculoides_GN=OCBIM_22038183mg_PE=3_SV=1	-1.37	0.42	0.56	1.68	0.12	0.29	6.86	6.7e-13	2.1e-12	2.02	0.03	0.09	-2.47	0.05	0.11
contig10467	Uncharacterized_protein_(Fragment)_OS=Arion_vulgaris_GN=ORF17587_PE=4_SV=1	-1.58	0.15	0.25	1.15	0.61	0.91	4.33	1.15e-10	3.42e-10	-1.1	0.74	0.55	-2.73	0.00714	0.02
contig10473	STAR-like_protein_1-4E_(Fragment)_OS=Ostrea_edulis_PE=2_SV=1	-1.01	0.98	1	1.1	0.88	1	9.89	4.53e-08	7.38e-08	-1.03	0.96	0.85	-3.31	0.16	0.24
contig10474	Mimachlamys_nobilis_stAR-related_lipid_transfer_protein_5-like_protein_mRNA_OS=Mimachlamys_nobilis_PE=2_SV=1	1.09	0.87	0.92	1.63	0.3	0.52	8.2	1.42e-08	2.59e-08	2.76	0.02	0.05	-1.59	0.43	0.58
contig10504	Uncharacterized_protein_(Fragment)_OS=Octopus_bimaculoides_GN=OCBIM_22022598mg_PE=4_SV=1	-3.48	1.65e-05	5.78e-05	1.05	0.8	0.91	1.87	0.00131	0.00234	-1.95	0.00746	0.00362	-9.58	6.03e-09	3.82e-08
contig10529	Tripartite_motif-containing_protein_3_OS=Crassostrea_gigas_GN=CGI_10020171_PE=4_SV=1	4.01	3.02e-08	1.18e-07	5.97	7.02e-14	2.73e-12	1.2	0.61	0.68	4.27	1.99e-08	3.29e-07	2.7	0.000303	0.000321
contig1053	Apextrin-like_protein_OS=Mytilus_galloprovincialis_GN=apelP_PE=2_SV=1	-2.37	2.79e-84	4.33e-82	-2.43	1.17e-85	5.63e-100	-7.61	2.25e-224	3.81e-227	-5.36	3.91e-192	7.17e-208	-2.41	7.05e-86	3.98e-73
contig1054	Uncharacterized_protein_OS=Crassostrea_gigas_GN=CGI_10008030_PE=4_SV=1	-2.01	1.1e-12	1.09e-11	-4.63	3.13e-34	7.29e-36	-3.46	1.26e-25	6.49e-26	-4.87	2.78e-35	1.07e-37	-2.92	1.11e-22	1.76e-19
contig1056	Integral_membrane_protein_2A_OS=Crassostrea_gigas_GN=CGI_10013989_PE=4_SV=1	-1.89	0.00265	0.00693	-2.48	9.02e-05	7.2e-05	3.2	2.24e-14	1.38e-13	-1.53	0.04	0.02	-24.97	1.92e-13	1.56e-12
contig1059	Uncharacterized_protein_OS=Crassostrea_gigas_GN=CGI_10006238_PE=4_SV=1	-4.29	4.82e-08	2.22e-07	-1.32	0.15	0.11	-3.02	1.05e-05	9.28e-06	-1.18	0.38	0.19	-1.34	0.13	0.31
contig106	not available	-2.84	0.03	0.06	-1.21	0.62	0.58	10.93	0	0	5.89	1.21e-12	3.76e-11	1.94	0.03	0.03
contig10607	Uncharacterized_protein_OS=Octopus_bimaculoides_GN=OCBIM_22037037mg_PE=4_SV=1	-1.12	0.65	0.77	-1.37	0.24	0.22	-151.48	1.87e-08	2.79e-08	-43.64	4.05e-08	9.58e-08	-10.08	9.94e-07	4.14e-06
contig10619	60S_ribosomal_protein_L36_OS=Crassostrea_gigas_GN=CGI_10021069_PE=4_SV=1	-6.74	1.95e-06	7.16e-06	-11.26	1.97e-07	5.08e-07	-28.01	1.86e-08	2.64e-08	-74.31	5.14e-09	1.39e-08	-3.72	0.000101	0.000467
contig10622	Arginase_OS=Hyriopsis_cumingii_PE=2_SV=1	-1.16	0.43	0.58	-2.57	0.000101	8.77e-05	-2.91	3.72e-05	3.34e-05	-1.52	0.05	0.02	-6.33	3.49e-09	3.01e-08
contig10627	Uncharacterized_protein_(Fragment)_OS=Arion_vulgaris_GN=ORF74199_PE=4_SV=1	-1.8	0.00454	0.01	1.43	0.03	0.18	6.47	0	0	1.71	0.000859	0.01	-3.52	5.48e-07	4.88e-06
contig10634	Uncharacterized_protein_(Fragment)_OS=Lottia_gigantea_GN=LOTGIDRAFT_123041_PE=4_SV=1	-2.84	0.000177	0.000546	1.03	0.89	0.85	-1.44	0.13	0.12	-1.8	0.02	0.00912	-11.27	5.19e-09	3.08e-08
contig1067	Proactivator_polypeptide_OS=Crassostrea_gigas_GN=CGI_10021835_PE=4_SV=1	-1.74	0.13	0.22	1.57	0.13	0.33	4.1	5.71e-08	1.12e-07	1.17	0.63	0.92	-3.02	0.01	0.03
contig10687	Eukaryotic_translation_initiation_factor_1A,_X-chromosomal_OS=Crassostrea_gigas_GN=CGI_10026140_PE=3_SV=1	1.13	0.74	0.81	1.76	0.09	0.23	5.06	1.69e-08	3.42e-08	-1.05	0.89	0.72	-3.92	0.01	0.03
contig1069	Uncharacterized_protein_OS=Lottia_gigantea_GN=LOTGIDRAFT_155490_PE=4_SV=1	-2.1	0.17	0.27	1.53	0.3	0.53	10.19	1.11e-14	3.64e-14	1.22	0.65	0.88	-9.16	0.00773	0.02
contig10695	Early_growth_response_protein_3_OS=Crassostrea_gigas_GN=CGI_10022978_PE=4_SV=1	8.35	2.02e-13	1.22e-12	1.29	0.58	0.8	4.09	0.000221	0.000328	3.61	0.000393	0.00186	-6.08	0.02	0.04
contig10696	Bifunctional_polynucleotide_phosphatase/kinase_OS=Crassostrea_gigas_GN=CGI_10024974_PE=4_SV=1	30.18	8.76e-09	4e-08	6.54	0.03	0.07	8.12	0.02	0.03	15.55	0.00019	0.000481	1.29	0.84	0.85
contig10699	Uncharacterized_protein_(Fragment)_OS=Lottia_gigantea_GN=LOTGIDRAFT_59092_PE=4_SV=1	- infinite	0.00454	0.01	-79.73	0.00537	0.01	64.35	0	0	10.06	4.62e-14	7.95e-13	-23.73	0.00771	0.01
contig10700	Uncharacterized_protein_OS=Octopus_bimaculoides_GN=OCBIM_22035290mg_PE=4_SV=1	1.78	0.3	0.41	1.5	0.49	0.7	21.24	0	6.32e-16	3.29	0.02	0.05	-2.85	0.22	0.31
contig10701	Uncharacterized_protein_OS=Lottia_gigantea_GN=LOTGIDRAFT_158466_PE=4_SV=1	1	0.99	1	1.68	0.23	0.43	8.25	3.04e-10	6.91e-10	3.56	0.00054	0.00244	1.41	0.43	0.42
contig1071	not available	-1.49	0.35	0.47	2.99	0.000285	0.00207	12.15	0	0	2.95	0.00039	0.00231	-2.36	0.07	0.14
contig1072	Uncharacterized_protein_(Fragment)_OS=Octopus_bimaculoides_GN=OCBIM_22030822mg_PE=4_SV=1	1.03	0.75	0.79	-4.71	3.29e-32	1.2e-33	-2.39	7.65e-15	4.21e-15	-1.44	0.000136	1.6e-06	-1.78	5.1e-09	7.39e-07
contig10725	not available	-2.17	0.44	0.56	-3.45	0.28	0.36	15.5	3.69e-08	5.84e-08	1.95	0.35	0.51	-4.82	0.21	0.28
contig1075	Titin_OS=Crassostrea_gigas_GN=CGI_10016806_PE=4_SV=1	-2.86	1.53e-05	5.5e-05	1.11	0.55	0.96	25.76	0	0	1.2	0.3	0.74	-8.72	1.2e-10	1.08e-09
contig1076	Titin_OS=Crassostrea_gigas_GN=CGI_10016806_PE=4_SV=1	-3.84	2.98e-16	3.06e-15	-1.22	0.11	0.04	14.29	0	0	-1.52	0.00124	9.7e-05	-6.53	1.86e-22	1.41e-20
contig10803	Programmed_cell_death_protein_5_OS=Crassostrea_gigas_GN=CGI_10026760_PE=4_SV=1	-1.75	0.05	0.1	-1.49	0.15	0.14	3.15	5.59e-08	1.25e-07	-1.07	0.79	0.55	-11.24	7.65e-07	3.12e-06
contig10811	Thioredoxin_domain-containing_protein_3-like_protein_OS=Crassostrea_gigas_GN=CGI_10014958_PE=3_SV=1	13.22	0	0	10.69	0	0	-2.61	0.1	0.1	-2.06	0.17	0.16	-4.87	0.02	0.04
contig1083	Uncharacterized_protein_OS=Lottia_gigantea_GN=LOTGIDRAFT_133798_PE=4_SV=1	-2.01	0.000344	0.00107	-1.34	0.1	0.06	-1.35	0.11	0.09	-2.43	2.28e-05	5.97e-06	-5.21	1.55e-10	2.21e-09
contig108722	Tripartite_motif-containing_protein_45_OS=Crassostrea_gigas_GN=CGI_10018145_PE=4_SV=1	+ infinite	0.73	0.82	+ infinite	0.48	0.6	+ infinite	0.76	0.78	+ infinite	7.21e-11	2.52e-10	+ infinite	0.89	0.92
contig10912	Latrophilin-2_OS=Crassostrea_gigas_GN=CGI_10018684_PE=4_SV=1	1.57	0.5	0.62	9.26	2.94e-06	1.69e-05	15.05	9.37e-09	1.61e-08	4.05	0.01	0.03	-1.97	0.46	0.58
contig1092	Rab_GDP_dissociation_inhibitor_beta_OS=Crassostrea_gigas_GN=CGI_10028701_PE=4_SV=1	-2.32	0.00106	0.00292	-1.61	0.04	0.04	3.29	6.45e-12	2.73e-11	-1.3	0.25	0.13	-4.48	1.45e-06	9.16e-06
contig1093	Tenascin-X_OS=Crassostrea_gigas_GN=CGI_10023352_PE=4_SV=1	-1.95	0.000196	0.000636	-1.12	0.46	0.29	-1.42	0.04	0.04	-2.45	4.16e-06	8.46e-07	-4.72	2.44e-11	4.73e-10
contig10939	not available	-2.48	0.03	0.06	-1.24	0.54	0.51	4.5	1.52e-08	3.22e-08	-1.35	0.41	0.33	-12.76	0.000192	0.000541
contig10947	Interferon_regulatory_factor_1/2-like_1_OS=Mytilus_galloprovincialis_PE=2_SV=1	5.83	0.00752	0.02	6.22	0.00673	0.02	21.29	6.49e-08	9.65e-08	23.98	2.52e-10	1.26e-09	1.22	0.84	0.83
contig11010	Myosin_essential_light_chain_OS=Haliotis_discus_discus_PE=2_SV=1	-3.34	0.000533	0.00151	-3.84	0.000233	0.00035	-45.43	6.55e-08	8.87e-08	-27.7	1.16e-07	2.44e-07	-2.64	0.0029	0.00994
contig1104	Uncharacterized_protein_OS=Crassostrea_gigas_GN=CGI_10000155_PE=4_SV=1	-5.97	1.24e-15	1.07e-14	1.04	0.76	0.8	-41.32	2.82e-23	7.64e-23	-22.44	4.65e-22	1.09e-21	-2.17	3.66e-06	5.78e-05
contig11054	Filamin-like_protein-1_OS=Mytilus_coruscus_PE=2_SV=1	-1.03	0.96	0.99	-7.13	0.06	0.11	41.81	0	0	3.63	0.00592	0.02	-339.47	0.02	0.04
contig11055	Filamin-like_protein-1_OS=Mytilus_coruscus_PE=2_SV=1	-1.03	0.95	0.98	-1.47	0.47	0.49	41.24	0	0	3.69	0.000342	0.00163	-18.19	0.00664	0.01
contig1106	Uncharacterized_protein_OS=Octopus_bimaculoides_GN=OCBIM_22036279mg_PE=4_SV=1	-3.54	1.04e-45	2.81e-44	-69.81	3.27e-105	1.21e-104	-4.93	2.15e-56	4.43e-57	-4.68	2.56e-56	5.7e-61	-10.03	1.07e-81	3.95e-78
contig1108	Uncharacterized_protein_OS=Octopus_bimaculoides_GN=OCBIM_22036279mg_PE=4_SV=1	-12.54	1.18e-37	1.56e-36	-9.87	4.32e-35	2.67e-35	-24.1	1.59e-41	3.47e-41	-1.95	1.35e-08	1.91e-10	-4.26	1.68e-23	5.15e-21
contig1113	Nacre_apextrin-like_protein_1_OS=Mytilus_galloprovincialis_PE=2_SV=1	-5.66	7.27e-21	8.31e-20	1.03	0.78	0.71	-38.63	4.73e-32	1.25e-31	-17.29	2.45e-29	3.14e-29	-1.38	0.00891	0.06
contig1114	Nacre_apextrin-like_protein_1_OS=Mytilus_galloprovincialis_PE=2_SV=1	-2.35	0.000505	0.00149	-123.23	1.39e-12	7.98e-12	-993.05	8.01e-13	1.77e-12	-464.9	8.72e-13	3.52e-12	-6.65	1.23e-08	9.09e-08
contig11167	Uncharacterized_protein_(Fragment)_OS=Lottia_gigantea_GN=LOTGIDRAFT_109986_PE=4_SV=1	-4.16	0.02	0.03	1.27	0.54	0.79	5.28	6.32e-08	1.14e-07	-6.78	0.00539	0.00713	-16.56	0.00135	0.0031
contig11168	Titin_OS=Crassostrea_gigas_GN=CGI_10022998_PE=4_SV=1	-2.05	0.55	0.66	9.8	0.000169	0.000667	40.39	9.99e-15	2.72e-14	1.36	0.74	0.87	-3.88	0.34	0.43
contig11183	Importin_subunit_beta-1_OS=Crassostrea_gigas_GN=CGI_10019491_PE=4_SV=1	-1.63	0.47	0.6	1.26	0.69	0.88	14.98	2.68e-13	7.23e-13	5.13	0.000133	0.000552	-5.14	0.08	0.13
contig1119	Kelch-like_protein_24_OS=Crassostrea_gigas_GN=CGI_10001432_PE=4_SV=1	1.84	3.07e-05	8.01e-05	-1.47	0.04	0.03	-1.77	0.00645	0.00547	1.6	0.00291	0.04	-5.38	8.31e-10	9.73e-09
contig11192	Uncharacterized_protein_OS=Lottia_gigantea_GN=LOTGIDRAFT_238363_PE=4_SV=1	1.09	0.72	0.79	1.5	0.07	0.25	4.66	2.89e-15	1.45e-14	1.48	0.09	0.29	-7.22	4.35e-06	1.88e-05
contig112193	not available	+ infinite	0.74	0.83	1	1	1	+ infinite	0.79	0.81	+ infinite	0.89	0.92	+ infinite	3.91e-09	1.55e-08
contig11233	Uncharacterized_protein_OS=Crassostrea_gigas_GN=CGI_10021010_PE=4_SV=1	-1.1	0.87	0.93	1.52	0.44	0.65	4.59	0.000908	0.00126	8.98	2.45e-09	1.92e-08	-4.2	0.1	0.15
contig11283	Filamin-like_protein-3_(Fragment)_OS=Mytilus_coruscus_PE=2_SV=1	-1.87	0.08	0.14	1.6	0.08	0.25	21.09	0	0	1.57	0.1	0.27	-15.14	2.27e-05	7.09e-05
contig11284	Filamin-like_protein-1_(Fragment)_OS=Mytilus_galloprovincialis_PE=2_SV=1	-1.88	0.07	0.12	1.79	0.02	0.1	30.9	0	0	1.54	0.11	0.3	-9.9	3.41e-05	0.000113
contig113	Tissue_inhibitor_of_metalloproteinase_OS=Tegillarca_granosa_GN=Timp_PE=2_SV=1	-1.93	8.71e-22	1.99e-20	-2.16	7.75e-27	2.06e-31	-21.71	2.18e-112	2.07e-112	-4.15	5.72e-61	5.71e-67	-1.06	0.3	0.91
contig113066	Uncharacterized_protein_OS=Octopus_bimaculoides_GN=OCBIM_22028243mg_PE=4_SV=1	+ infinite	0.69	0.79	1	1	1	+ infinite	0.000871	0.00107	+ infinite	0	0	1	1	1
contig113197	Uncharacterized_protein_(Fragment)_OS=Lottia_gigantea_GN=LOTGIDRAFT_65112_PE=4_SV=1	+ infinite	2.69e-13	1.76e-12	+ infinite	0.00191	0.00501	+ infinite	2.66e-15	7.13e-15	+ infinite	4.53e-06	1.03e-05	+ infinite	0.00123	0.00262
contig113752	Uncharacterized_protein_(Fragment)_OS=Crassostrea_gigas_GN=CGI_10024315_PE=4_SV=1	+ infinite	0.79	0.86	+ infinite	0.56	0.66	+ infinite	0.69	0.71	1	1	1	+ infinite	2.02e-12	1.12e-11
contig1138	not available	-3.88	8.29e-06	2.96e-05	-1.16	0.51	0.4	4.89	0	0	1.67	0.00686	0.05	-1.9	0.00955	0.03
contig1139	Uncharacterized_protein_(Fragment)_OS=Lottia_gigantea_GN=LOTGIDRAFT_67597_PE=4_SV=1	-2.13	0.00977	0.02	-2.42	0.00392	0.00452	4.87	0	0	1.41	0.13	0.38	-7.22	2.09e-06	9.52e-06
contig11405	not available	1.14	0.48	0.58	1.48	0.02	0.14	3.3	4.42e-14	2.51e-13	2.54	2.06e-09	2.45e-07	-5.83	9.27e-09	7.77e-08
contig11406	Uncharacterized_protein_(Fragment)_OS=Arion_vulgaris_GN=ORF158806_PE=4_SV=1	2.9	0.00446	0.00976	3.75	0.000296	0.00173	7.29	1.29e-08	2.43e-08	2.65	0.01	0.04	- infinite	0.00376	0.00734
contig11414	Uncharacterized_protein_(Fragment)_OS=Octopus_bimaculoides_GN=OCBIM_22033856mg_PE=4_SV=1	116.99	0	0	4.39	0.18	0.31	25.69	8.76e-05	0.000114	19.23	0.000269	0.000636	1.89	0.62	0.66
contig11415	Uncharacterized_protein_OS=Crassostrea_gigas_GN=CGI_10001565_PE=4_SV=1	118.21	0	0	3.06	0.36	0.51	34.4	5.76e-06	7.74e-06	21.84	0.000113	0.000274	9.25	0.02	0.03
contig11418	Uncharacterized_protein_(Fragment)_OS=Arion_vulgaris_GN=ORF206886_PE=4_SV=1	1.57	0.68	0.77	7.72	0.00972	0.03	58.62	2.49e-14	6.47e-14	1.14	0.91	0.99	-1.64	0.72	0.81
contig11419	Uncharacterized_protein_(Fragment)_OS=Arion_vulgaris_GN=ORF206886_PE=4_SV=1	-8.86	0.01	0.03	-3.21	0.08	0.11	31.14	0	0	-3.72	0.06	0.06	-42.17	0.00416	0.00828
contig11420	Uncharacterized_protein_(Fragment)_OS=Arion_vulgaris_GN=ORF206886_PE=4_SV=1	3.42	0.88	0.93	- infinite	0.9	0.93	3302.55	6.22e-11	1.21e-10	34.14	0.48	0.56	- infinite	0.9	0.93
contig11427	Aconitate_hydratase,_mitochondrial_OS=Lottia_gigantea_GN=LOTGIDRAFT_196362_PE=3_SV=1	1.66	0.33	0.44	3.5	0.00571	0.02	26.29	0	0	6.74	1.81e-06	9.61e-06	-3.35	0.14	0.21
contig11428	Aconitate_hydratase,_mitochondrial_OS=Lottia_gigantea_GN=LOTGIDRAFT_196362_PE=3_SV=1	-1.01	0.97	1	2.16	0.02	0.08	11.61	0	0	3.86	6.39e-06	5.35e-05	-3.91	0.02	0.04
contig11429	not available	1.01	0.97	0.98	2.49	0.000434	0.00362	6.3	3.55e-15	1.45e-14	2.53	0.000359	0.00272	-2.85	0.01	0.03
contig11431	not available	1.03	0.93	0.95	2.96	2.94e-05	0.00032	4.48	8.59e-09	1.91e-08	1.71	0.07	0.2	-2.15	0.06	0.12
contig11436	Uncharacterized_protein_(Fragment)_OS=Arion_vulgaris_GN=ORF206886_PE=4_SV=1	- infinite	0.48	0.6	1.3	0.89	0.96	123.42	8.36e-12	1.76e-11	1.15	0.94	1	- infinite	0.48	0.55
contig114367	Pseudomytilin_1_OS=Mytilus_galloprovincialis_PE=2_SV=1	-1.61	0.02	0.04	-1.05	0.78	0.56	-33.26	3.96e-14	8.84e-14	-18.53	2.66e-13	6.19e-13	-3.9	1.2e-07	1.12e-06
contig1144	Titin_OS=Crassostrea_gigas_GN=CGI_10016806_PE=4_SV=1	-2.48	0.19	0.29	2.51	0.04	0.11	60.69	0	0	2.1	0.11	0.23	-5.96	0.05	0.08
contig11442	not available	-1.69	0.000842	0.0025	-1.03	0.82	0.51	4.53	0	0	1.62	0.000125	0.00566	-3.77	2.18e-11	6.22e-10
contig1145	Titin_OS=Crassostrea_gigas_GN=CGI_10016806_PE=4_SV=1	-2.32	0.09	0.16	2.45	0.00715	0.03	51.81	0	0	1.77	0.11	0.26	-8.44	0.00361	0.00817
contig11457	Uncharacterized_protein_OS=Arion_vulgaris_GN=ORF110414_PE=4_SV=1	1.07	0.88	0.92	2.14	0.03	0.11	12.26	0	0	2.57	0.00696	0.03	-2.2	0.13	0.22
contig1146	Titin_OS=Crassostrea_gigas_GN=CGI_10016806_PE=4_SV=1	-2.22	0.00284	0.00724	1.44	0.07	0.27	41.85	0	0	1.64	0.01	0.07	-5.83	6.43e-07	3.58e-06
contig11495	Titin_OS=Crassostrea_gigas_GN=CGI_10016806_PE=4_SV=1	-8.28	0.11	0.18	1.85	0.33	0.52	40.23	0	0	-1.13	0.87	0.8	-15.43	0.08	0.12
contig1150	Uncharacterized_protein_(Fragment)_OS=Arion_vulgaris_GN=ORF176888_PE=4_SV=1	-1.5	0.14	0.23	2.46	9.09e-06	0.000171	7.77	0	0	3.93	1.82e-13	2.17e-11	-1.85	0.03	0.09
contig1151	Uncharacterized_protein_OS=Octopus_bimaculoides_GN=OCBIM_22030918mg_PE=4_SV=1	-1.69	0.19	0.29	2.26	0.00567	0.03	12.96	0	0	4.59	2.47e-09	4.83e-08	-5.79	0.00211	0.00544
contig11518	Octopine_dehydrogenase_OS=Pecten_maximus_GN=odh1_PE=1_SV=1	-2.15	0.04	0.08	1.51	0.15	0.36	7.33	0	0	1.53	0.13	0.33	-3.46	0.00398	0.01
contig11521	Uncharacterized_protein_OS=Arion_vulgaris_GN=ORF5833_PE=3_SV=1	-2.29	0.000361	0.00109	-1.77	0.00918	0.00713	-24.75	2.01e-12	3.89e-12	-7.01	1.87e-09	1.86e-09	-75.1	1.72e-13	1.14e-12
contig11563	Neurexin-1-alpha_OS=Crassostrea_gigas_GN=CGI_10023109_PE=4_SV=1	1.55	0.53	0.64	2.43	0.17	0.32	28.9	6.66e-16	1.85e-15	3.53	0.04	0.08	-7.1	0.15	0.21
contig11577	Band_4.1-like_protein_3_OS=Crassostrea_gigas_GN=CGI_10015239_PE=4_SV=1	-1.54	0.4	0.53	-1.15	0.78	0.74	6.47	6.07e-08	1.04e-07	1.17	0.73	0.94	-9.81	0.0099	0.02
contig115815	Methionine_aminopeptidase_2_OS=Crassostrea_gigas_GN=CGI_10016956_PE=3_SV=1	12.93	2.28e-08	9.8e-08	3.94	0.03	0.07	1.48	0.63	0.68	-1.33	0.75	0.72	-1.67	0.59	0.7
contig1166	Transporter_OS=Mytilus_galloprovincialis_GN=taut_PE=2_SV=1	-1.7	0.08	0.15	2.05	0.00198	0.02	10.41	0	0	1.72	0.02	0.1	-3.4	0.00117	0.00398
contig11663	4-coumarate--CoA_ligase_1_OS=Crassostrea_gigas_GN=CGI_10001657_PE=4_SV=1	-146.74	5.2e-08	2.19e-07	-44.33	1.07e-07	3.9e-07	- infinite	3.81e-08	5.53e-08	- infinite	3.81e-08	1.04e-07	- infinite	3.81e-08	1.33e-07
contig1167	Titin_OS=Crassostrea_gigas_GN=CGI_10016806_PE=4_SV=1	1.17	0.65	0.74	4.11	9.94e-08	1.53e-06	45.17	0	0	4.25	5.55e-08	8.08e-07	-2.15	0.08	0.15
contig1168	not available	-3.11	1.58e-60	6.85e-59	1.4	1.04e-12	6.09e-07	-10.87	2.1e-124	4.2e-125	1.32	1.74e-08	0.00178	1.59	0	0
contig117	Uncharacterized_protein_(Fragment)_OS=Arion_vulgaris_GN=ORF187496_PE=4_SV=1	4.48	0	0	1.83	0	0	-2.37	2.97e-38	1.14e-39	1.58	0	6.15e-13	-1.17	0.00306	0.14
contig11722	Uncharacterized_protein_(Fragment)_OS=Arion_vulgaris_GN=ORF80870_PE=4_SV=1	-1.53	0.57	0.69	-1.2	0.8	0.79	14.88	1.43e-10	3.03e-10	1.8	0.33	0.51	-7.61	0.09	0.14
contig117372	not available	1	1	1	+ infinite	1.99e-13	1.29e-12	1	1	1	1	1	1	1	1	1
contig11753	not available	1.61	0.59	0.69	2.87	0.18	0.32	34.2	2.15e-12	4.92e-12	4.23	0.05	0.09	-1.82	0.61	0.71
contig11756	not available	1.16	0.63	0.72	2.97	2.03e-05	0.000234	5.05	9.37e-11	2.63e-10	-1.03	0.94	0.73	-2.75	0.02	0.04
contig11761	Transporter_OS=Bathymodiolus_septemdierum_GN=SLC6A1_PE=2_SV=1	3.3	0.05	0.09	5.23	0.00427	0.01	17.91	3.41e-09	6.1e-09	4.86	0.00785	0.02	1.11	0.89	0.87
contig11774	Laminin_subunit_alpha-2_OS=Crassostrea_gigas_GN=CGI_10022675_PE=4_SV=1	6.82	0	0	4.83	0	0	4.47	0	0	16.74	0	0	1.81	3.11e-05	1.06e-05
contig11775	not available	2.76	4.41e-10	1.81e-09	-1.18	0.46	0.36	2.13	7.56e-05	0.000151	10.61	0	0	1.14	0.51	0.38
contig11776	not available	3.36	0.0023	0.0053	1.32	0.58	0.79	2.78	0.03	0.04	12.64	4.44e-16	7.6e-15	2.21	0.07	0.08
contig118	NADH-ubiquinone_oxidoreductase_chain_5_OS=Mytilus_trossulus_PE=3_SV=1	4.78	0	0	1.32	1.43e-06	0.00306	6.08	0	0	4.7	0	0	-2.53	7.37e-33	8.66e-28
contig11834	Phospholipase_A(2)_OS=Octopus_bimaculoides_GN=OCBIM_22024452mg_PE=3_SV=1	-2.77	0.000155	0.000484	-10.3	3.74e-09	1.02e-08	-5.02	9.66e-07	9.9e-07	-2.15	0.00271	0.00132	-5.54	2.24e-07	1.41e-06
contig11839	not available	3210.59	0	0	426.07	0.00107	0.00295	30.74	0.45	0.47	676.29	4.62e-05	9.88e-05	1704.63	1.2e-11	6.04e-11
contig1185	Uncharacterized_protein_OS=Lottia_gigantea_GN=LOTGIDRAFT_132962_PE=4_SV=1	1.28	0.02	0.03	-2.02	1.65e-07	2.46e-08	-2.09	1.66e-07	9.46e-08	1.44	0.000399	0.02	-7.39	4.22e-25	3.57e-23
contig11871	Uncharacterized_protein_OS=Crassostrea_gigas_GN=CGI_10002379_PE=4_SV=1	-121.91	1.22e-08	5.57e-08	- infinite	8.11e-09	3.81e-08	-318.01	9.66e-09	1.51e-08	- infinite	8.11e-09	2.38e-08	-54.01	2.03e-08	7.92e-08
contig1188	Uncharacterized_protein_OS=Lottia_gigantea_GN=LOTGIDRAFT_230493_PE=4_SV=1	-2.38	1.99e-05	7.26e-05	1.25	0.15	0.51	-14.58	7.4e-15	1.54e-14	-7.62	1.34e-12	1.26e-12	-55.96	2.27e-17	2.01e-16
contig11885	LIM_domain-binding_protein_3_OS=Crassostrea_gigas_GN=CGI_10013612_PE=4_SV=1	1.64	0.19	0.29	2.36	0.02	0.06	15.74	0	0	2.85	0.00265	0.01	-8.39	0.00657	0.01
contig11898	Uncharacterized_protein_OS=Crassostrea_gigas_GN=CGI_10004760_PE=4_SV=1	-17.13	1.16e-07	4.69e-07	1.42	0.12	0.35	-309.87	8.87e-09	1.39e-08	-48.36	2.13e-08	5.23e-08	-2.78	0.0014	0.00526
contig119	NADH-ubiquinone_oxidoreductase_chain_5_(Fragment)_OS=Mytilus_galloprovincialis_GN=ND5_PE=3_SV=1	4.81	0	0	1.44	4.55e-11	2.41e-06	4.69	0	0	4.6	0	0	-1.65	1.51e-13	7.33e-10
contig11949	Hemocyanin_subunit_2_(Fragment)_OS=Sepia_officinalis_PE=2_SV=1	-3.37	0.0015	0.0039	1.96	0.00486	0.03	7.53	0	0	1.32	0.29	0.6	-9.86	1.18e-05	4.25e-05
contig11983	Uncharacterized_protein_OS=Crassostrea_gigas_GN=CGI_10022457_PE=4_SV=1	2.65	4.09e-07	1.32e-06	2.6	1.59e-06	3.76e-05	5.21	0	0	2.01	0.000972	0.00901	4.67	0	0
contig11984	Mycocerosic_acid_synthase_OS=Crassostrea_gigas_GN=CGI_10024220_PE=3_SV=1	3.14	9.76e-05	0.000266	4.34	2.12e-07	2.77e-06	15.25	0	0	4.03	1.56e-06	1.51e-05	1.83	0.07	0.07
contig120	NADH-ubiquinone_oxidoreductase_chain_5_(Fragment)_OS=Mytilus_galloprovincialis_GN=ND5_PE=3_SV=1	3.98	0	0	1.29	2.96e-06	0.00662	4.14	0	0	5.52	0	0	-1.34	2.14e-06	0.000735
contig12004	Uncharacterized_protein_OS=Lottia_gigantea_GN=LOTGIDRAFT_127558_PE=4_SV=1	-1.14	0.34	0.48	1.1	0.47	1	4.1	0	0	1.39	0.00804	0.11	-4.19	1.92e-13	7.57e-12
contig1201	Myosin_heavy_chain_(Fragment)_OS=Mytilus_edulis_PE=2_SV=1	-1.1	0.05	0.12	1.87	0	0	4.19	0	0	-1.3	3.49e-07	1.26e-12	1.12	0.01	0.000103
contig12026	Kelch-like_protein_28_OS=Crassostrea_gigas_GN=CGI_10027423_PE=4_SV=1	1.39	0.16	0.24	1.32	0.25	0.55	2.76	5.11e-06	1.01e-05	3.51	1.92e-10	1.08e-08	-5.55	3.07e-05	0.000126
contig12039	NADH-ubiquinone_oxidoreductase_chain_4_OS=Sepioteuthis_lessoniana_GN=ND4_PE=3_SV=1	2.27	0.27	0.38	-1.03	0.97	0.93	52.3	0	0	37.52	0	0	-7.89	0.21	0.27
contig12050	Uncharacterized_protein_OS=Lottia_gigantea_GN=LOTGIDRAFT_133319_PE=4_SV=1	23.36	0	0	37.32	0	0	-85.4	0.04	0.05	-3.33	0.21	0.23	2.04	0.21	0.23
contig120876	Uncharacterized_protein_OS=Octopus_bimaculoides_GN=OCBIM_22035079mg_PE=4_SV=1	-2.72	0.32	0.44	19.45	2e-13	2.17e-12	-1.21	0.82	0.82	12.77	1.67e-08	8.53e-08	-7.91	0.13	0.19
contig12094	Uncharacterized_protein_C18orf58-like_protein_OS=Crassostrea_gigas_GN=CGI_10028847_PE=4_SV=1	-1.31	0.18	0.29	-4.79	1.14e-07	1.6e-07	-3.21	1.71e-05	1.57e-05	-1.74	0.01	0.0057	-14.27	2.98e-11	2.26e-10
contig12097	not available	3.1	0.000395	0.00102	2.92	0.00132	0.00729	2.86	0.00385	0.00545	8.18	9.77e-15	2.6e-13	-1.46	0.42	0.58
contig121	NADH_dehydrogenase_subunit_6_OS=Mytilus_trossulus_PE=4_SV=1	3.41	0	0	-1.04	0.39	0.02	3.82	0	0	5.2	0	0	-1.21	0.000187	0.03
contig12115	Uncharacterized_protein_OS=Lottia_gigantea_GN=LOTGIDRAFT_218488_PE=4_SV=1	2.14	0.87	0.93	11.56	0.45	0.57	1107.61	5.73e-14	1.39e-13	142.81	0.00332	0.006	5.49	0.65	0.7
contig12123	H5p_(Fragment)_OS=Mytilus_edulis_PE=2_SV=1	-1.77	0.31	0.43	13.22	0	0	4.94	2.32e-05	3.57e-05	39.44	0	0	-19.17	0.00733	0.01
contig12124	H5p_(Fragment)_OS=Mytilus_edulis_PE=2_SV=1	-2.34	0.28	0.4	4.35	0.00134	0.00569	2.07	0.21	0.24	11.21	1.65e-10	1.33e-09	-23.72	0.04	0.06
contig121383	Uncharacterized_protein_OS=Octopus_bimaculoides_GN=OCBIM_22034204mg_PE=4_SV=1	+ infinite	0.76	0.84	1	1	1	+ infinite	2.43e-09	4.06e-09	+ infinite	0.67	0.72	+ infinite	0.65	0.72
contig12142	not available	2.26	0.38	0.5	-1.3	0.83	0.85	31.62	4.41e-09	7.49e-09	5.15	0.04	0.08	8.32	0.00269	0.00461
contig12143	Uncharacterized_protein_OS=Lottia_gigantea_GN=LOTGIDRAFT_152087_PE=4_SV=1	-2.15	0.00432	0.01	-1.08	0.73	0.57	2.94	1.1e-08	2.99e-08	1.17	0.46	0.87	-4.52	5.98e-06	3.26e-05
contig121546	not available	1	1	1	1	1	1	+ infinite	2.95e-08	4.35e-08	+ infinite	0.03	0.05	1	1	1
contig12169	Bifunctional_protein_NCOAT_OS=Crassostrea_gigas_GN=CGI_10016170_PE=4_SV=1	1.93	0.1	0.16	1.94	0.11	0.25	8.73	4.72e-11	1.15e-10	5.55	2.62e-07	2.1e-06	-1.99	0.23	0.34
contig1217	14-3-3_protein_epsilon_OS=Crassostrea_gigas_GN=CGI_10024268_PE=4_SV=1	-2.99	8.91e-14	7.98e-13	-1.85	2.27e-06	3.22e-07	2.13	5.15e-14	5.85e-13	-1.63	9.93e-05	4.84e-06	-8.95	1.87e-27	1.43e-25
contig1218	Tripartite_motif-containing_protein_3_OS=Crassostrea_gigas_GN=CGI_10015675_PE=4_SV=1	-2.31	1.42e-11	1.15e-10	-1.26	0.03	0.00663	1.72	1.18e-08	6.52e-08	-1.32	0.00958	0.000594	-4.57	9.4e-24	2.35e-21
contig121816	Uncharacterized_protein_OS=Arion_vulgaris_GN=ORF211823_PE=4_SV=1	1	1	1	1	1	1	+ infinite	1.5e-09	2.57e-09	+ infinite	1.51e-06	3.58e-06	+ infinite	0.82	0.87
contig122046	not available	1	1	1	1	1	1	+ infinite	1.07e-06	1.43e-06	+ infinite	0	0	+ infinite	0.84	0.88
contig12215	Uncharacterized_protein_OS=Lottia_gigantea_GN=LOTGIDRAFT_221850_PE=4_SV=1	1.75	0.12	0.19	5.69	1.58e-09	2.63e-08	15.9	0	0	3.06	0.000747	0.00373	-2.85	0.06	0.11
contig122431	Major_vault_protein_OS=Crassostrea_gigas_GN=CGI_10024475_PE=4_SV=1	1.76	0.38	0.49	1.81	0.36	0.55	15.67	9.08e-10	1.77e-09	4.84	0.00298	0.00843	-5.25	0.16	0.22
contig12249	Uncharacterized_protein_OS=Octopus_bimaculoides_GN=OCBIM_22001585mg_PE=4_SV=1	-7.46	0.02	0.05	-5.73	0.03	0.06	24.26	0	0	-3.71	0.07	0.08	-27.25	0.0081	0.02
contig12279	Uncharacterized_protein_(Fragment)_OS=Lottia_gigantea_GN=LOTGIDRAFT_69072_PE=4_SV=1	-1.43	0.4	0.54	1.53	0.24	0.47	8.73	2.44e-15	8.86e-15	1.39	0.37	0.62	-9.2	0.0025	0.00578
contig123	Serine/threonine-protein_kinase_ULK4_OS=Crassostrea_gigas_GN=CGI_10017902_PE=4_SV=1	-1.21	3.18e-10	6.36e-09	-17.69	0	0	-10.64	0	0	-3.72	5.14e-210	7.91e-237	-1.27	1.04e-14	1.28e-07
contig12308	Uncharacterized_protein_OS=Arion_vulgaris_GN=ORF63623_PE=4_SV=1	4.87	2.22e-16	1.79e-15	5.75	0	0	1.29	0.37	0.44	3.24	7.96e-08	1.95e-06	-1.92	0.05	0.11
contig1231	Uncharacterized_protein_(Fragment)_OS=Lottia_gigantea_GN=LOTGIDRAFT_121359_PE=4_SV=1	-1.42	0.02	0.04	-1.18	0.26	0.14	2.5	5.75e-14	4.66e-13	-1.35	0.05	0.01	-5.76	4.65e-15	1.42e-13
contig1233	I-type_lysozyme_OS=Mytilus_galloprovincialis_PE=2_SV=1	-1.22	0.14	0.25	-18.57	5.08e-23	1.7e-22	-9.28	2.81e-19	5.27e-19	-3.05	5.02e-10	6.63e-11	-1323.34	8.59e-27	9.82e-26
contig12350	Leucine-zipper-like_transcriptional_regulator_1_OS=Crassostrea_gigas_GN=CGI_10017773_PE=4_SV=1	4.94	0	0	2.39	1.13e-05	0.000218	10.25	0	0	7.79	0	0	2.51	1.59e-06	9.77e-07
contig12385	Uncharacterized_protein_OS=Octopus_bimaculoides_GN=OCBIM_22000423mg_PE=4_SV=1	-1.82	0.03	0.05	-1.77	0.03	0.03	4.25	5.11e-15	2.61e-14	-1.38	0.21	0.12	-2.87	0.000597	0.00256
contig12386	Uncharacterized_protein_OS=Arion_vulgaris_GN=ORF47469_PE=4_SV=1	1.13	0.83	0.89	2.3	0.1	0.22	12.59	4.79e-11	1.09e-10	1.46	0.5	0.7	4.3	0.000653	0.000976
contig12392	Glucose-regulated_protein_94_OS=Crassostrea_gigas_GN=GRP94_PE=2_SV=1	-4.66	1.98e-06	7.43e-06	-2.02	0.00641	0.00602	1.32	0.2	0.26	-4.22	5.88e-06	4.12e-06	-14.23	2.34e-09	1.36e-08
contig12400	Calmodulin_(Fragment)_OS=Crassostrea_gigas_PE=2_SV=1	-1.72	0.55	0.67	4.33	0.01	0.03	20.75	2.29e-11	5.03e-11	1.91	0.35	0.51	-3.49	0.26	0.35
contig1243	Nacre_protein_OS=Pinctada_fucata_GN=N19_PE=2_SV=1	-1.83	3.13e-11	2.83e-10	-4.05	8.41e-34	7.85e-36	-40.27	5.15e-67	1.17e-66	-11.98	2.01e-56	1.35e-57	-15.76	2.78e-60	5.53e-58
contig1244	not available	-2.39	1.71e-06	7.04e-06	-84.49	1.47e-21	1e-20	-243.18	5.19e-22	1.54e-21	-132.82	8.11e-22	4.05e-21	-36.77	1.12e-20	1.37e-19
contig12462	Ubiquitin-conjugating_enzyme_E2_G1_OS=Crassostrea_gigas_GN=CGI_10010129_PE=3_SV=1	-1.78	0.19	0.3	-1.4	0.43	0.43	5.37	1.1e-08	2.25e-08	1.11	0.78	0.99	-7.71	0.00267	0.00633
contig12489	Uncharacterized_protein_OS=Lottia_gigantea_GN=LOTGIDRAFT_141698_PE=4_SV=1	-4.71	0.09	0.15	1.53	0.43	0.64	10.09	6.59e-09	1.21e-08	-1.76	0.42	0.41	-13.97	0.03	0.06
contig125	Putative_C1q_domain_containing_protein_MgC1q21_OS=Mytilus_galloprovincialis_GN=MgC1q21_PE=2_SV=1	1.89	4.44e-16	1.79e-15	1.3	0.00259	0.09	-5.15	4.13e-28	3.61e-28	-9.83	1.22e-38	1.72e-39	-8535.35	2.31e-52	3.73e-51
contig12529	Uncharacterized_protein_(Fragment)_OS=Arion_vulgaris_GN=ORF101292_PE=4_SV=1	1.91	0.04	0.08	-1.56	0.3	0.32	4.6	3.29e-07	5.84e-07	5.58	8.63e-11	1.81e-09	-23.53	0.000486	0.0012
contig1255	Uncharacterized_protein_OS=Octopus_bimaculoides_GN=OCBIM_22008273mg_PE=4_SV=1	-2.38	9.53e-05	0.000312	-1.23	0.27	0.19	5.14	0	0	1.11	0.56	0.97	-4.69	1.18e-08	1.18e-07
contig12564	Uncharacterized_protein_(Fragment)_OS=Arion_vulgaris_GN=ORF151376_PE=4_SV=1	-2.63	0.15	0.23	2.12	0.09	0.21	12.9	6.88e-15	2.17e-14	-1.25	0.68	0.61	-26.5	0.00984	0.02
contig12568	Coronin_OS=Arion_vulgaris_GN=ORF136790_PE=3_SV=1	-2.43	0.18	0.28	-1.15	0.8	0.77	9.95	8.8e-11	2.03e-10	1.91	0.16	0.31	-9.42	0.02	0.04
contig12589	Vitelline_envelope_zona_pellucida_domain_9_(Fragment)_OS=Mytilus_edulis_PE=2_SV=1	-2.48	0.00307	0.00766	12.22	0	0	3.24	7.87e-09	2.06e-08	33.69	0	0	-9.84	5.95e-07	2.57e-06
contig12591	Heme-binding_protein_2_OS=Crassostrea_gigas_GN=CGI_10001109_PE=4_SV=1	-1.4	0.72	0.81	4.16	0.02	0.06	1.27	0.78	0.82	21.36	6.89e-12	4.5e-11	4.29	0.02	0.02
contig126	Putative_C1q_domain_containing_protein_MgC1q21_OS=Mytilus_galloprovincialis_GN=MgC1q21_PE=2_SV=1	533.2	0	0	16.15	0.03	0.06	- infinite	0.54	0.56	1.51	0.85	0.91	-10.01	0.6	0.67
contig12605	Uncharacterized_protein_OS=Lottia_gigantea_GN=LOTGIDRAFT_155080_PE=4_SV=1	-1.43	0.56	0.68	-3.63	0.11	0.16	9.31	9.85e-09	1.8e-08	2.79	0.03	0.06	-180.25	0.01	0.02
contig1265	Uncharacterized_protein_OS=Lottia_gigantea_GN=LOTGIDRAFT_153611_PE=4_SV=1	-2.48	5.26e-06	2.03e-05	-1.83	0.00112	0.000622	1.58	0.00265	0.00514	-1.64	0.00641	0.0017	-6.3	2.31e-12	3.81e-11
contig12687	Nidogen-2_OS=Crassostrea_gigas_GN=CGI_10003382_PE=4_SV=1	-1.3	0.83	0.9	5.11	0.05	0.11	65.66	0	0	8.14	0.0058	0.01	-7.79	0.33	0.4
contig12698	Dolichyl-diphosphooligosaccharide--protein_glycosyltransferase_48_kDa_subunit_OS=Octopus_bimaculoides_GN=OCBIM_22007640mg_PE=3_SV=1	2.91	8.16e-05	0.000224	1.82	0.05	0.17	3.83	3.1e-06	5.41e-06	4.99	1.91e-10	4.48e-09	1.59	0.14	0.13
contig127	Hemagglutinin/amebocyte_aggregation_factor_(Fragment)_OS=Mytilus_edulis_GN=HAAF_PE=2_SV=1	1.19	1.93e-11	1.69e-11	1.28	0	1.78e-08	-5.49	5,92E-317	0	-1.93	7.06e-89	5.44e-118	1.45	0	0
contig12702	Uncharacterized_protein_OS=Octopus_bimaculoides_GN=OCBIM_22026579mg_PE=4_SV=1	-1.09	0.72	0.83	1.11	0.65	0.98	3.06	1.37e-08	3.54e-08	1.97	0.000738	0.00789	-5.49	4.33e-06	2.14e-05
contig12709	not available	-20.54	3.46e-08	1.53e-07	-2.11	0.01	0.01	-15.9	8.93e-08	1.11e-07	-8.13	9.93e-07	1.26e-06	1.31	0.22	0.17
contig1276	60S_acidic_ribosomal_protein_P2_OS=Haliotis_diversicolor_PE=2_SV=1	-9.01	4.69e-17	4.38e-16	-6.15	1.42e-14	1.73e-14	-56.82	5.29e-22	1.47e-21	-98.09	1.5e-22	7.15e-22	-7.12	1.19e-15	2.94e-14
contig12780	Calcium-transporting_ATPase_OS=Crassostrea_gigas_GN=CGI_10022016_PE=3_SV=1	2.84	0.00654	0.01	2.94	0.00609	0.02	8.57	4.61e-10	1.01e-09	-1.3	0.62	0.56	-8.27	0.02	0.03
contig12782	Vitamin_K-dependent_gamma-carboxylase_OS=Crassostrea_gigas_GN=CGI_10026588_PE=4_SV=1	-1.19	0.62	0.74	-1.73	0.16	0.18	5.59	1.36e-11	4.01e-11	-1.31	0.46	0.37	-1.19	0.63	0.83
contig1281	Uncharacterized_protein_OS=Lottia_gigantea_GN=LOTGIDRAFT_116635_PE=4_SV=1	-2.48	3.94e-42	1.45e-40	-1.19	0.00139	5.7e-06	2.22	0	0	-1.9	2.85e-24	1.9e-31	-14.74	3.06e-129	1.92e-125
contig12821	Uncharacterized_protein_OS=Octopus_bimaculoides_GN=OCBIM_22032594mg_PE=3_SV=1	2.57	3.27e-07	1.05e-06	1.57	0.03	0.15	4.19	2.31e-14	1.1e-13	4.29	0	9.75e-15	-1.52	0.11	0.23
contig12830	not available	-32.39	8.81e-09	4.13e-08	-2.22	0.00627	0.00674	-22.96	2.07e-08	2.91e-08	-9.09	3.93e-07	5.28e-07	-5.21	7.79e-06	3.77e-05
contig1287	Uncharacterized_protein_OS=Lottia_gigantea_GN=LOTGIDRAFT_233335_PE=4_SV=1	-2.26	0.000373	0.00113	-1.72	0.01	0.00928	2.07	1.91e-05	4.26e-05	-1.32	0.17	0.08	-10.14	5.96e-11	5.17e-10
contig1288	Uncharacterized_protein_OS=Octopus_bimaculoides_GN=OCBIM_22025189mg_PE=4_SV=1	-2.7	2.42e-07	1.09e-06	1.01	0.95	0.69	1.25	0.13	0.19	-1.54	0.01	0.00242	-5.36	9.18e-13	2.05e-11
contig129	Collagen-like_protein-8_(Fragment)_OS=Mytilus_galloprovincialis_PE=2_SV=1	2.45	0	0	1.12	0.18	0.87	5.64	0	0	3.94	0	0	-1.13	0.17	0.65
contig12965	Zonadhesin_OS=Crassostrea_gigas_GN=CGI_10001592_PE=4_SV=1	9.67	2.47e-07	9.17e-07	-3.78	0.22	0.3	17.17	1.5e-10	3.12e-10	-2.16	0.4	0.42	-1.77	0.51	0.63
contig12978	Uncharacterized_protein_OS=Octopus_bimaculoides_GN=OCBIM_22020759mg_PE=4_SV=1	-2.52	0.12	0.2	2.02	0.08	0.21	2.91	0.00841	0.01	64.93	0	0	-1.06	0.9	1
contig13	Protein_disulfide-isomerase_OS=Mytilus_galloprovincialis_GN=P4HB_PE=2_SV=1	-1.8	4.98e-26	1.66e-24	-1.44	8.12e-12	1.65e-16	-1.07	0.2	0.09	-1.06	0.25	0.00106	-4.04	5.34e-88	2.25e-80
contig13022	I-type_lectin-like_protein_3_OS=Littorina_littorea_PE=2_SV=1	-1.23	0.36	0.5	-8.82	7.05e-08	1.67e-07	-3.08	0.000261	0.000252	-2.6	0.000852	0.00049	-5.85	7.96e-07	4.36e-06
contig13026	not available	-1.57	0.36	0.49	1.68	0.19	0.38	9.05	3.84e-13	1.14e-12	-2.13	0.17	0.16	-5.88	0.01	0.03
contig1303	Collagen_alpha-1(IV)_chain_OS=Crassostrea_gigas_GN=CGI_10018042_PE=4_SV=1	1.19	0.23	0.31	1.88	2.07e-06	0.000133	4.38	0	0	2.07	3.09e-08	5.31e-06	-2.13	4.94e-05	0.000494
contig1304	Alpha_1_type_IV_collagen_OS=Haliotis_tuberculata_GN=col4A1_PE=2_SV=1	2.01	0.00392	0.00832	1.83	0.02	0.08	10.99	0	0	2.55	8.06e-05	0.000856	-5.51	0.000229	0.000785
contig1306	Uncharacterized_protein_OS=Octopus_bimaculoides_GN=OCBIM_22014355mg_PE=4_SV=1	-2.15	0.0022	0.00575	-3.29	2.88e-05	3.31e-05	-26.65	9.77e-11	1.71e-10	-10.98	2.31e-09	3.53e-09	-4.01	3.5e-06	2.22e-05
contig1307	Uncharacterized_protein_OS=Crassostrea_gigas_GN=CGI_10021607_PE=4_SV=1	-2.08	1.34e-13	1.42e-12	-1.97	8.61e-12	1.27e-13	-32.92	7.88e-60	1.72e-59	-18.81	3.17e-56	1.19e-56	-6.07	2.14e-40	2.06e-37
contig13077	Innexin_OS=Lottia_gigantea_GN=inx_PE=3_SV=1	7.23	3.52e-09	1.58e-08	1.53	0.38	0.6	11.51	1.93e-12	5.03e-12	4.81	4.19e-05	0.00021	2.87	0.01	0.01
contig13078	Tetraspanin_OS=Crassostrea_gigas_GN=CGI_10010785_PE=3_SV=1	3.81	5.52e-07	1.87e-06	1.73	0.09	0.25	13.03	0	0	4.96	1.32e-09	2.42e-08	1.58	0.16	0.15
contig1309	Radixin_OS=Crassostrea_gigas_GN=CGI_10017309_PE=4_SV=1	-2.67	0.00056	0.00161	-1.38	0.18	0.15	4.79	0	0	-1.72	0.03	0.02	-21.36	2.16e-09	1.13e-08
contig1310	Uncharacterized_protein_OS=Octopus_bimaculoides_GN=OCBIM_22005980mg_PE=4_SV=1	-3.1	0.000643	0.0018	-1.9	0.03	0.03	3.56	3.58e-10	1.11e-09	-2.72	0.00201	0.00139	-16.61	1.43e-07	5.78e-07
contig1311	not available	-2.53	0.000244	0.000749	1.02	0.93	0.8	2.71	8.29e-09	2.45e-08	-1.68	0.02	0.01	-6.42	2.25e-08	1.6e-07
contig13115	Uncharacterized_protein_OS=Lottia_gigantea_GN=LOTGIDRAFT_129421_PE=4_SV=1	-3.19	0.06	0.11	2.31	0.03	0.09	18.72	0	0	1.13	0.79	0.99	-10.35	0.00767	0.02
contig13116	Tetraspanin_OS=Arion_vulgaris_GN=ORF161450_PE=3_SV=1	1.8	0.06	0.11	1.66	0.13	0.31	6.08	4.45e-11	1.21e-10	2.04	0.03	0.08	-1.14	0.74	0.91
contig13117	Tetraspanin_OS=Arion_vulgaris_GN=ORF161450_PE=3_SV=1	2.5	0.00249	0.0056	-1.96	0.14	0.17	9.98	0	0	5.77	3.81e-11	8.18e-10	1.17	0.67	0.61
contig1314	Collagen-like_protein-7_(Fragment)_OS=Mytilus_galloprovincialis_PE=2_SV=1	-8.7	4.46e-76	9.4e-75	-8.37	2.26e-74	2.11e-76	-5.66	6.1e-60	1.57e-60	-4.89	1.79e-56	7.03e-61	-19.44	7.18e-92	3.06e-89
contig132	Trans-2,3-enoyl-CoA_reductase_OS=Crassostrea_gigas_GN=CGI_10024580_PE=4_SV=1	-24.49	1.02e-08	4.75e-08	-2.83	0.00076	0.000907	-14.6	5.42e-08	6.91e-08	-4.51	2.01e-05	1.67e-05	-1.92	0.02	0.05
contig1322	Uncharacterized_protein_OS=Octopus_bimaculoides_GN=OCBIM_22007929mg_PE=4_SV=1	-2.65	1.65e-11	1.25e-10	-1.39	0.00792	0.00209	4.14	0	0	-1.59	0.000311	1.9e-05	-38.13	1.03e-33	2.3e-32
contig1323	Uncharacterized_protein_OS=Lottia_gigantea_GN=LOTGIDRAFT_166239_PE=4_SV=1	-1.96	0.00045	0.00138	1.18	0.29	0.73	5.95	0	0	1.06	0.74	0.76	-15.72	1.99e-15	2.37e-14
contig1324	not available	-1.96	6.63e-09	4.24e-08	1.04	0.68	0.71	2.71	0	0	1.06	0.57	0.61	-4.25	1.95e-23	5.97e-21
contig13266	Uncharacterized_protein_OS=Lottia_gigantea_GN=LOTGIDRAFT_199612_PE=4_SV=1	-4.39	0.05	0.09	1.69	0.24	0.45	13.84	0	0	1.06	0.9	0.94	- infinite	0.00516	0.0098
contig13280	not available	-1.58	0.29	0.41	2.41	0.00563	0.03	8.09	9.99e-15	3.53e-14	-1.61	0.28	0.24	-4.8	0.008	0.02
contig13294	not available	1.04	0.92	0.95	5.03	1.18e-10	3.1e-09	1.47	0.27	0.32	3.1	5.49e-05	0.000449	-2.81	0.03	0.06
contig1332	Plasminogen_activator_inhibitor_1_RNA-binding_protein_OS=Crassostrea_gigas_GN=CGI_10028871_PE=4_SV=1	-1.54	0.00289	0.00785	1.16	0.23	0.73	3.37	0	0	1.64	3.2e-05	0.00234	-4.4	5.19e-14	2.12e-12
contig1335	not available	-3.3	3.38e-12	2.56e-11	-1.37	0.02	0.00807	-2.56	1.74e-08	1.27e-08	-4.88	3.19e-16	6.5e-17	-6.09	1.34e-18	6.58e-17
contig13352	Uncharacterized_protein_OS=Crassostrea_gigas_GN=CGI_10017517_PE=4_SV=1	-1.83	0.000212	0.000692	1.02	0.89	0.71	4.38	0	0	1.47	0.00337	0.06	-3.37	4.95e-10	1.21e-08
contig1336	not available	-8.87	0.00909	0.02	3.55	0.000258	0.00161	16.66	0	0	2.89	0.00362	0.01	-9.34	0.00856	0.02
contig13385	Transporter_OS=Crassostrea_gigas_GN=CGI_10009981_PE=3_SV=1	2.26	0.28	0.39	1.27	0.78	0.91	27.77	1.35e-11	2.95e-11	13.28	1.39e-06	5.03e-06	-1.3	0.79	0.88
contig134	Uncharacterized_protein_OS=Crassostrea_gigas_GN=CGI_10008030_PE=4_SV=1	-2.16	2.48e-39	1.06e-37	-2.19	1.98e-39	1.6e-46	-8.62	3.48e-129	2.87e-130	-3.81	1.57e-81	6.81e-91	-2.01	1.2e-33	6.94e-27
contig13412	Ribosomal_protein_L35_(Fragment)_OS=Mytilus_trossulus_PE=2_SV=1	-5.92	1.17e-08	5.72e-08	-5.75	1.86e-08	3.16e-08	-34.57	1.8e-12	3.62e-12	-39.83	1.14e-12	3.57e-12	-5.4	2.86e-08	2.26e-07
contig13424	Uncharacterized_protein_OS=Crassostrea_gigas_GN=CGI_10021012_PE=4_SV=1	-11.96	1.88e-08	8.76e-08	-2.12	0.00578	0.00577	-8.51	1.56e-07	1.79e-07	-3	0.00026	0.000159	-2.37	0.00192	0.0078
contig1345	Eukaryotic_translation_initiation_factor_3_subunit_D_OS=Octopus_bimaculoides_GN=OCBIM_22039722mg_PE=3_SV=1	-3.03	9.47e-07	3.86e-06	-1.55	0.02	0.01	2.06	2.95e-06	7.49e-06	-1.1	0.58	0.29	-8.87	1.68e-12	2.06e-11
contig13476	not available	-1.05	0.94	0.98	1.38	0.59	0.78	10.06	4.2e-08	6.89e-08	4.54	0.00094	0.00323	-6.25	0.08	0.12
contig1350	Regulator_of_nonsense_transcripts_1_OS=Crassostrea_gigas_GN=CGI_10004054_PE=4_SV=1	2.07	0.13	0.2	1.95	0.18	0.35	9.48	7.13e-09	1.32e-08	4.8	0.000143	0.000617	-3.83	0.1	0.16
contig13507	Mucus-associated_protein_3_(Fragment)_OS=Haliotis_asinina_GN=MAP3_PE=2_SV=1	-5.64	1.8e-06	6.7e-06	-13.12	2.45e-08	7.27e-08	-404.42	4.28e-10	7.69e-10	-63.11	9.44e-10	2.68e-09	-10.16	6.59e-08	3.28e-07
contig1355	Vitelline_coat_lysin_M6_(Fragment)_OS=Mytilus_edulis_PE=2_SV=1	-25.07	2.32e-50	3.11e-49	-2.32	6.35e-14	1.75e-15	-3.98	6e-25	4.18e-25	-1.45	0.000201	3.32e-06	-8.75	2.01e-40	5.26e-38
contig13560	not available	-2.95	0.04	0.07	1.34	0.42	0.68	5.33	2.33e-08	4.52e-08	1.45	0.31	0.55	-4.47	0.01	0.03
contig135707	Uncharacterized_protein_OS=Crassostrea_gigas_GN=CGI_10009809_PE=4_SV=1	-1.34	0.91	0.95	- infinite	0.55	0.65	181.97	8.65e-13	1.94e-12	25.44	0.00525	0.00975	- infinite	0.55	0.62
contig1360	Uncharacterized_protein_OS=Lottia_gigantea_GN=LOTGIDRAFT_182822_PE=4_SV=1	-1.01	0.97	1	1.7	4.1e-06	0.000363	1.75	5.77e-06	1.73e-05	1.05	0.7	0.68	-4	2.09e-13	9e-12
contig13649	C-type_lectin_6_OS=Mytilus_galloprovincialis_PE=2_SV=1	-4.83	2.07e-09	1.13e-08	-8.41	6.46e-12	1.42e-11	-8.19	1.53e-11	2.3e-11	-5.4	7.55e-10	4.88e-10	-4.45	6.38e-09	7.29e-08
contig1368	Uncharacterized_protein_OS=Lottia_gigantea_GN=LOTGIDRAFT_239394_PE=4_SV=1	-2.28	0.00795	0.02	2.63	1.98e-06	4.39e-05	-2.38	0.00858	0.00833	4.14	2.75e-14	3.63e-12	1.19	0.47	0.38
contig1369	Putative_ferric-chelate_reductase_1-like_protein_OS=Crassostrea_gigas_GN=CGI_10025208_PE=4_SV=1	3.26	4.57e-08	1.68e-07	-1.28	0.43	0.39	-1.15	0.67	0.64	4.84	3.33e-14	2.57e-12	-1.56	0.17	0.31
contig13695	Uncharacterized_protein_(Fragment)_OS=Arion_vulgaris_GN=ORF4553_PE=4_SV=1	-15.5	0.02	0.04	6.14	1.29e-06	9.97e-06	10.64	1.24e-10	2.8e-10	2.19	0.1	0.2	-121.67	0.01	0.02
contig1370	Chloride_intracellular_channel_exc-4_OS=Crassostrea_gigas_GN=CGI_10017823_PE=4_SV=1	-2.2	0.06	0.11	-1.03	0.93	0.81	5.1	5.65e-10	1.43e-09	1.21	0.57	0.85	-7.38	0.000771	0.00211
contig13703	Uncharacterized_protein_OS=Crassostrea_gigas_GN=CGI_10026321_PE=4_SV=1	-1.14	0.73	0.83	1.62	0.16	0.36	5.12	3.64e-08	6.91e-08	1.82	0.08	0.2	-2.17	0.1	0.18
contig1371	not available	1.04	0.93	0.95	1.54	0.27	0.49	7.74	8.49e-12	2.29e-11	2.94	0.00137	0.00635	-2.09	0.15	0.24
contig137110	not available	1	1	1	1	1	1	+ infinite	0.84	0.85	1	1	1	+ infinite	0	0
contig13758	not available	1.15	0.85	0.91	4.91	0.00576	0.02	5.95	0.00331	0.00428	27.18	0	1.12e-15	-1.14	0.87	0.96
contig1376	Uncharacterized_protein_OS=Octopus_bimaculoides_GN=OCBIM_22016600mg_PE=4_SV=1	-1.46	0.29	0.41	1.57	0.12	0.32	5.32	1.9e-11	5.63e-11	2.01	0.01	0.05	-4.81	0.00173	0.00482
contig1377	CD63_antigen-like_protein_A_(Fragment)_OS=Reishia_clavigera_PE=2_SV=1	1.45	0.24	0.34	1.81	0.05	0.17	6.44	6.43e-13	2.07e-12	2.41	0.00273	0.01	-1.13	0.73	0.91
contig1379	not available	1.25	0.52	0.62	-2.29	0.07	0.09	5.93	8.44e-11	2.23e-10	2.19	0.01	0.05	-14.22	0.00053	0.00135
contig138	Uncharacterized_protein_OS=Crassostrea_gigas_GN=CGI_10004343_PE=4_SV=1	-1.99	4.51e-44	2.95e-42	-9.35	4.73e-183	6.95e-189	-8.59	2.31e-173	4.81e-175	-1.28	2.68e-08	3.71e-15	-8.05	1.21e-174	3.66e-167
contig13807	Phosphoenolpyruvate_phosphomutase_OS=Crassostrea_gigas_GN=CGI_10022015_PE=4_SV=1	7.97	5.31e-10	2.56e-09	5.44	6.76e-06	4.86e-05	2.78	0.03	0.04	3.84	0.001	0.00385	6.45	1.28e-07	2.27e-07
contig138530	not available	1	1	1	1	1	1	1	1	1	1	1	1	+ infinite	4.44e-16	3.08e-15
contig1390	not available	-1.82	0.01	0.03	-1.64	0.04	0.03	1.7	0.00838	0.01	-1.41	0.14	0.07	-15.37	1.07e-09	6.46e-09
contig1393	Galectin_OS=Mytilus_galloprovincialis_PE=2_SV=1	17.75	0	0	13.38	0	0	7.53	7.63e-08	1.25e-07	26.23	0	0	10.26	5.53e-14	1.58e-13
contig1395	Uncharacterized_protein_(Fragment)_OS=Arion_vulgaris_GN=ORF209736_PE=4_SV=1	-2.29	9.1e-08	4.51e-07	-1.34	0.03	0.01	-1.7	0.000475	0.000327	-2.48	1.76e-08	1.46e-09	-11.77	3.43e-23	1.1e-21
contig1397	Protein_disulfide-isomerase_OS=Crassostrea_gigas_GN=CGI_10011652_PE=3_SV=1	-3.09	9.73e-12	7.19e-11	-3.66	1.45e-13	5.35e-14	-1.35	0.03	0.02	-5.21	2.19e-17	4.56e-18	-19.89	1.27e-26	3.24e-25
contig1398	Protein_disulfide-isomerase_OS=Crassostrea_gigas_GN=CGI_10011652_PE=3_SV=1	-3.84	2.17e-06	8.2e-06	-2.78	9.03e-05	8.86e-05	-1.66	0.03	0.03	-2.87	6.8e-05	3.25e-05	-53.57	3.52e-12	2.15e-11
contig14	Protein_disulfide-isomerase_OS=Mytilus_galloprovincialis_GN=P4HB_PE=2_SV=1	-1.93	7.57e-23	1.88e-21	-1.78	3.74e-18	1.89e-22	1	0.93	0.77	-1.63	7.19e-14	3.2e-19	-9.14	2.83e-99	6.61e-95
contig1400	Twitchin_OS=Mytilus_galloprovincialis_GN=twitchin_PE=2_SV=1	-2.09	0.39	0.51	3.61	0.02	0.05	14.96	4.82e-10	9.7e-10	-2.41	0.33	0.35	-3.32	0.22	0.3
contig1401	Twitchin_OS=Mytilus_galloprovincialis_GN=twitchin_PE=2_SV=1	-2.81	0.08	0.14	3.27	0.00058	0.00341	18.23	0	0	-1.77	0.28	0.25	-6.94	0.01	0.02
contig1402	Twitchin_OS=Mytilus_galloprovincialis_GN=twitchin_PE=2_SV=1	-2.61	0.22	0.33	4.81	0.000325	0.0016	24.93	0	0	-1.65	0.48	0.46	-2.62	0.22	0.32
contig1403	Twitchin_OS=Mytilus_galloprovincialis_GN=twitchin_PE=2_SV=1	-2.68	0.06	0.12	4.12	2.74e-06	2.83e-05	21.09	0	0	-1.34	0.51	0.44	-4.42	0.02	0.03
contig1404	Twitchin_OS=Mytilus_galloprovincialis_GN=twitchin_PE=2_SV=1	-1.97	0.03	0.06	4.53	6.66e-16	7.25e-14	17.48	0	0	1.2	0.46	0.82	-3.75	0.000372	0.00143
contig1405	not available	-1.54	0.18	0.29	4.17	3.17e-11	1.38e-09	4.97	1.69e-12	5.8e-12	1.33	0.31	0.61	-3.03	0.00497	0.01
contig1408	Uncharacterized_protein_OS=Octopus_bimaculoides_GN=OCBIM_22027507mg_PE=4_SV=1	1.02	0.83	0.85	-1.05	0.58	0.22	-1.04	0.69	0.55	-1.22	0.05	0.00361	-4.57	7.14e-27	3.22e-24
contig14085	Uncharacterized_protein_OS=Crassostrea_gigas_GN=CGI_10000118_PE=4_SV=1	-3.43	0.03	0.06	5.36	5.54e-09	8.56e-08	-49.75	0.000968	0.00118	-9.02	0.00412	0.00588	2.01	0.04	0.05
contig14092	Uncharacterized_protein_OS=Crassostrea_gigas_GN=CGI_10003842_PE=4_SV=1	-2.27	0.39	0.51	2.38	0.17	0.33	25.9	5.33e-15	1.5e-14	-1.5	0.64	0.62	-14.84	0.1	0.14
contig14093	Uncharacterized_protein_OS=Crassostrea_gigas_GN=CGI_10003843_PE=4_SV=1	-1.79	0.4	0.53	2.65	0.04	0.12	13.04	1.58e-11	3.73e-11	-1.93	0.36	0.36	-33.45	0.02	0.04
contig14116	NADH-cytochrome_b5_reductase_OS=Crassostrea_gigas_GN=CGI_10027360_PE=3_SV=1	-2.91	0.05	0.09	1.43	0.35	0.6	13.91	0	0	2.31	0.02	0.05	-264.37	0.000672	0.00149
contig14125	Myticin-A_OS=Mytilus_galloprovincialis_PE=1_SV=1	-41.64	3.68e-16	2.99e-15	3.42	0	0	-6.28	9.53e-11	1.28e-10	-1.5	0.03	0.01	-1.16	0.38	0.7
contig1414	Uncharacterized_protein_OS=Arion_vulgaris_GN=ORF212708_PE=3_SV=1	1.31	0.24	0.33	2.95	5.19e-08	1.63e-06	-1.14	0.64	0.6	1.27	0.32	0.66	4.32	2.22e-16	0
contig14140	Vitelline_envelope_zona_pellucida_domain_9_(Fragment)_OS=Mytilus_edulis_PE=2_SV=1	1	1	1	1	1	1	+ infinite	0.00432	0.00518	+ infinite	7.75e-14	3.48e-13	1	1	1
contig14141	Vitelline_envelope_zona_pellucida_domain_9_(Fragment)_OS=Mytilus_edulis_PE=2_SV=1	1.05	0.94	0.97	3.83	0.01	0.04	3.15	0.06	0.07	29.12	0	0	-7.21	0.12	0.17
contig14158	Putative_vitelline_envelop_receptor_for_lysin_(Fragment)_OS=Mytilus_edulis_GN=verl_PE=2_SV=1	-1.88	0.19	0.29	2.4	0.00976	0.04	1.68	0.19	0.22	12.1	0	0	-20.44	0.00142	0.00319
contig14159	Vitelline_envelope_zona_pellucida_domain_9_(Fragment)_OS=Mytilus_edulis_PE=2_SV=1	1.06	0.97	0.99	19.88	0.000186	0.000639	11.86	0.01	0.02	104.36	0	0	-1.13	0.94	0.99
contig14162	Uncharacterized_protein_OS=Lottia_gigantea_GN=LOTGIDRAFT_231402_PE=4_SV=1	-2.17	0.00804	0.02	-1.57	0.1	0.09	4.03	5.81e-13	2.4e-12	1.33	0.21	0.53	-7.55	1.48e-06	6.74e-06
contig1417	Putative_ATP-dependent_RNA_helicase_DDX5_OS=Crassostrea_gigas_GN=CGI_10014473_PE=3_SV=1	-1.19	0.62	0.74	1.62	0.12	0.3	18.64	0	0	3.17	1.59e-05	0.000155	-9.44	0.000422	0.00117
contig1418	Putative_ATP-dependent_RNA_helicase_DDX5_OS=Crassostrea_gigas_GN=CGI_10014473_PE=3_SV=1	-1.14	0.58	0.7	1.65	0.01	0.08	3.45	4.9e-11	1.75e-10	-1.05	0.85	0.57	-17.31	1.09e-08	5.25e-08
contig1419	Uncharacterized_protein_OS=Octopus_bimaculoides_GN=OCBIM_22017882mg_PE=4_SV=1	-5.72	0.000287	0.000826	1.16	0.6	0.89	8.13	0	0	1.98	0.0084	0.04	-7.06	0.000133	0.000444
contig14222	Solute_carrier_family_25_member_38_homolog_OS=Lottia_gigantea_GN=LOTGIDRAFT_235746_PE=3_SV=1	-3.08	8.51e-08	3.96e-07	-2.41	8.7e-06	4.82e-06	-5.66	1.52e-11	2.01e-11	-6.69	7.53e-13	5.67e-13	-2.72	8.45e-07	1.05e-05
contig1423	Collagen-like_protein-2_OS=Mytilus_coruscus_PE=2_SV=1	1.19	0.03	0.05	1.3	0.00186	0.08	7.89	0	0	4.31	0	0	-1.28	0.00901	0.09
contig14253	Eukaryotic_translation_initiation_factor_4_gamma_3_OS=Crassostrea_gigas_GN=CGI_10022856_PE=4_SV=1	-2.63	0.34	0.46	1.75	0.42	0.61	14.72	2.88e-08	4.64e-08	2	0.31	0.46	-9.04	0.13	0.18
contig14285	Uncharacterized_protein_OS=Lottia_gigantea_GN=LOTGIDRAFT_115366_PE=4_SV=1	1.03	0.93	0.95	1.47	0.28	0.52	6.29	1.03e-10	2.65e-10	3.43	3.33e-05	0.000254	-1.78	0.19	0.31
contig1430	Protein_arginine_N-methyltransferase_1_OS=Crassostrea_gigas_GN=CGI_10014628_PE=4_SV=1	-1.5	0.01	0.02	-1.39	0.04	0.02	2.28	1.47e-10	7.57e-10	1.24	0.11	0.53	-4.35	5.12e-12	1.31e-10
contig1434	not available	1.65	0.24	0.34	3.4	0.00115	0.00578	13.61	0	0	6.14	7.17e-08	5.95e-07	-3.84	0.06	0.1
contig1435	Uncharacterized_protein_OS=Crassostrea_gigas_GN=CGI_10023512_PE=4_SV=1	-1.57	0.23	0.35	1.54	0.16	0.38	12.6	0	0	2.74	0.00023	0.0017	-7.4	0.000699	0.00194
contig14352	Filamin-like_protein-3_(Fragment)_OS=Mytilus_coruscus_PE=2_SV=1	-1.18	0.83	0.9	-2.22	0.39	0.46	40.28	0	0	2.19	0.21	0.35	- infinite	0.06	0.09
contig14353	Filamin-like_protein-3_(Fragment)_OS=Mytilus_coruscus_PE=2_SV=1	-1.65	0.21	0.32	2.13	0.01	0.05	28.91	0	0	2.29	0.00556	0.02	-18.07	0.000258	0.000681
contig1436	Uncharacterized_protein_OS=Crassostrea_gigas_GN=CGI_10021961_PE=4_SV=1	-1.3	0.63	0.74	2.1	0.1	0.22	21.34	0	0	4.06	0.000332	0.00146	-3.87	0.07	0.12
contig1437	Nucleolar_complex_protein_2-like_protein_(Fragment)_OS=Crassostrea_gigas_GN=CGI_10022150_PE=4_SV=1	1.39	0.61	0.71	-1.41	0.66	0.69	19.6	4.1e-13	1.05e-12	2.75	0.08	0.15	-53.07	0.05	0.08
contig14382	Pyruvate_dehydrogenase_E1_component_subunit_alpha_OS=Lottia_gigantea_GN=LOTGIDRAFT_201812_PE=4_SV=1	-1.63	0.51	0.63	2.22	0.15	0.3	18.78	3.22e-14	9.03e-14	3.07	0.03	0.07	-5.96	0.1	0.15
contig144	Metalloproteinase_inhibitor_3_OS=Crassostrea_gigas_GN=CGI_10011498_PE=4_SV=1	1.44	0	0	-1.92	2.21e-33	6.62e-41	-7.73	1.97e-138	7.72e-140	-1.19	0.000347	9.83e-09	-1.66	1.46e-22	1.87e-16
contig14480	Protein_hu-li_tai_shao_OS=Crassostrea_gigas_GN=CGI_10006848_PE=4_SV=1	-2.17	0.54	0.66	1.02	0.99	0.97	27.81	1.82e-09	3.26e-09	3.35	0.14	0.22	-4.48	0.34	0.43
contig14481	Synaptopodin-2_OS=Crassostrea_gigas_GN=CGI_10021682_PE=4_SV=1	12.36	0.000127	0.000363	4.17	0.1	0.19	53.49	3.49e-14	8.98e-14	15.74	2.5e-05	7.13e-05	-14.62	0.28	0.35
contig14571	Cytochrome_b_OS=Scutopus_ventrolineatus_GN=cob_PE=3_SV=1	1.26	0.35	0.45	1.1	0.72	1	3.82	5.41e-10	1.56e-09	2.25	0.000272	0.00278	-4.4	0.00019	0.000735
contig14572	not available	-2.6	0.000569	0.00163	-1.61	0.05	0.05	-3.12	0.000182	0.000175	-5	2.01e-06	1.66e-06	-13.61	4.84e-09	2.68e-08
contig1460	Myticin_C_OS=Mytilus_galloprovincialis_PE=2_SV=1	-1.62	7.56e-07	3.85e-06	-5.35	4.15e-34	2.4e-35	-31.45	2.65e-54	5.88e-54	-14.53	6.6e-49	1.69e-49	-4.05	1.71e-28	1.79e-25
contig14633	Major_vault_protein_(Fragment)_OS=Mytilus_galloprovincialis_PE=2_SV=1	3.45	0.04	0.07	3.14	0.07	0.15	17.81	9.3e-10	1.79e-09	10.58	1.14e-06	4.65e-06	-4.08	0.23	0.31
contig14660	Uncharacterized_protein_(Fragment)_OS=Octopus_bimaculoides_GN=OCBIM_22012937mg_PE=4_SV=1	-5.73	2.34e-06	8.53e-06	-3.4	0.000134	0.000174	-45.22	2.62e-09	4.19e-09	-20.16	1.07e-08	2.19e-08	-3.45	0.000107	0.000515
contig1472	Uncharacterized_protein_OS=Lottia_gigantea_GN=LOTGIDRAFT_236204_PE=3_SV=1	-2.79	4.65e-09	2.67e-08	-1.62	0.00149	0.000558	3.62	0	0	-1.17	0.26	0.08	-5.86	4.73e-16	1.66e-14
contig14735	Uncharacterized_protein_OS=Crassostrea_gigas_GN=CGI_10026887_PE=4_SV=1	-1.3	0.81	0.89	3.22	0.14	0.26	22.56	5.92e-08	8.82e-08	1.95	0.45	0.6	-2.44	0.49	0.6
contig14772	not available	-2.57	0.00186	0.00483	-1.91	0.02	0.02	3.27	2.62e-09	7.41e-09	-1.32	0.28	0.18	-19.53	3.49e-08	1.52e-07
contig14793	Supervillin_OS=Crassostrea_gigas_GN=CGI_10014153_PE=4_SV=1	-12.91	0.000694	0.00185	1.82	0.07	0.19	19.07	0	0	-3.01	0.03	0.03	-23.87	0.000347	0.000875
contig14794	Supervillin_OS=Crassostrea_gigas_GN=CGI_10014153_PE=4_SV=1	-5.52	0.02	0.05	2.53	0.02	0.06	20.37	0	0	-3.13	0.08	0.08	-7.75	0.01	0.03
contig14795	Supervillin_OS=Crassostrea_gigas_GN=CGI_10014153_PE=4_SV=1	-6.23	0.01	0.02	3	0.00125	0.00683	16.91	0	0	-2.74	0.08	0.08	-9.37	0.00552	0.01
contig14796	Uncharacterized_protein_OS=Octopus_bimaculoides_GN=OCBIM_22019746mg_PE=4_SV=1	-5.77	0.000103	0.000312	1.47	0.13	0.35	8.43	0	0	-3.66	0.00118	0.00106	-17.79	3.19e-06	1.08e-05
contig1480	Uncharacterized_protein_OS=Arion_vulgaris_GN=ORF165756_PE=4_SV=1	-135.5	7.49e-14	5.11e-13	-1.25	0.27	0.2	-1.01	0.98	0.89	-4.87	5.09e-08	3.38e-08	-5.12	2.38e-08	2.03e-07
contig1481	not available	-2.21	0.01	0.03	1.74	0.02	0.09	6.03	0	0	1.06	0.84	0.85	-3.68	0.000503	0.00187
contig1482	Uncharacterized_protein_OS=Octopus_bimaculoides_GN=OCBIM_22029509mg_PE=4_SV=1	-4.79	0.23	0.34	2.08	0.31	0.49	24.19	7.68e-12	1.73e-11	1.1	0.91	0.99	-21.75	0.12	0.17
contig14833	Uncharacterized_protein_(Fragment)_OS=Arion_vulgaris_GN=ORF167619_PE=3_SV=1	5.47	0.29	0.41	6.23	0.26	0.39	27.79	0.0096	0.01	135.98	5.85e-11	2.23e-10	1.35	0.89	0.9
contig14861	Uncharacterized_protein_OS=Arion_vulgaris_GN=ORF146654_PE=4_SV=1	-3.07	0.02	0.03	1.26	0.48	0.76	7.86	0	0	-1.9	0.12	0.1	-22.73	0.000129	0.00035
contig14867	not available	-1.95	0.14	0.22	1.35	0.4	0.66	7.55	6.42e-14	2.16e-13	1.47	0.27	0.51	-8.31	0.0019	0.00461
contig14869	not available	1.11	0.81	0.88	1.7	0.2	0.39	8.61	2.08e-11	5.26e-11	2.38	0.03	0.07	-3.05	0.07	0.13
contig1489	Uncharacterized_protein_OS=Crassostrea_gigas_GN=CGI_10016661_PE=4_SV=1	-3.26	0.07	0.13	2.45	0.02	0.07	28.22	0	0	1.88	0.13	0.27	-16.22	0.00702	0.01
contig14892	Uncharacterized_protein_OS=Crassostrea_gigas_GN=CGI_10015380_PE=4_SV=1	1	0.97	0.97	-5.46	8.13e-13	9.29e-13	-1.17	0.33	0.28	-5.31	1.43e-12	6.73e-13	-1.18	0.28	0.6
contig1490	not available	1.52	0.3	0.41	2.59	0.01	0.04	9.48	4.33e-13	1.25e-12	3.43	0.00048	0.00231	-2.51	0.11	0.19
contig1492	Tripartite_motif-containing_protein_56_OS=Crassostrea_gigas_GN=CGI_10008577_PE=4_SV=1	-4.84	1.6e-05	5.48e-05	-1.04	0.89	0.71	9.7	0	0	-1.03	0.9	0.62	-8.46	6.73e-07	3.07e-06
contig1493	Tripartite_motif-containing_protein_56_OS=Crassostrea_gigas_GN=CGI_10008577_PE=4_SV=1	-4.33	0.01	0.02	-1.14	0.75	0.69	12.56	0	0	1.22	0.59	0.85	-19.36	0.000742	0.00178
contig1494	Tripartite_motif-containing_protein_56_OS=Crassostrea_gigas_GN=CGI_10008577_PE=4_SV=1	-1.74	0.29	0.42	-1.61	0.36	0.39	20.27	0	0	1.56	0.29	0.5	-21.28	0.00418	0.00855
contig1495	Shell_fibrous_prismatic_perlucin-like_protein_1_OS=Mytilus_galloprovincialis_PE=2_SV=1	-18.04	7.05e-60	1.04e-58	-31.26	6.08e-64	1.37e-63	-18.92	2.23e-59	3.54e-59	-15.79	3.87e-58	7.36e-59	-27.13	3.64e-63	2.89e-61
contig14967	not available	-1.3	0.25	0.38	-1.2	0.44	0.36	1.63	0.02	0.03	1.54	0.03	0.16	-18.3	3.65e-09	1.88e-08
contig14990	Titin_OS=Crassostrea_gigas_GN=CGI_10019011_PE=4_SV=1	1.55	0.54	0.65	10.41	1.92e-06	1.07e-05	4.57	0.02	0.02	45.72	0	0	-18	0.11	0.16
contig150	NADH-ubiquinone_oxidoreductase_chain_3_OS=Mytilus_galloprovincialis_GN=ND3_PE=3_SV=1	-2.18	0	0	1.15	0	4.39e-05	-3.27	0	0	-4.81	0	0	1.23	0	0
contig15001	Major_vault_protein_OS=Crassostrea_gigas_GN=CGI_10024475_PE=4_SV=1	2.08	0.16	0.25	2.94	0.03	0.09	10.03	5.68e-08	9.11e-08	4.6	0.000898	0.00307	-2.12	0.33	0.44
contig1502	Sodium/potassium-transporting_ATPase_subunit_alpha_OS=Crassostrea_gigas_GN=CGI_10005591_PE=3_SV=1	1.25	0.6	0.69	1.96	0.08	0.21	18.4	0	0	5.93	1.11e-08	1.17e-07	-70.76	0.00225	0.00463
contig1503	Sodium/potassium-transporting_ATPase_subunit_alpha_OS=Lottia_gigantea_GN=LOTGIDRAFT_169374_PE=3_SV=1	1.22	0.44	0.55	2.06	0.00209	0.02	8.74	0	0	4.83	1.55e-15	1.83e-13	-2.83	0.00417	0.01
contig1505	Ribosomal_protein_L7_OS=Mytilus_trossulus_PE=2_SV=1	1.62	2.28e-05	5.64e-05	5.17	0	0	3.32	0	0	3.28	0	0	8.7	0	0
contig15056	Uncharacterized_protein_OS=Crassostrea_gigas_GN=CGI_10018746_PE=4_SV=1	88.95	0.05	0.09	711.44	6.68e-08	2.81e-07	869.29	8.06e-08	1.11e-07	706.49	1.1e-07	2.9e-07	37.95	0.21	0.27
contig1506	Serine/threonine-protein_phosphatase_2A_65_kDa_regulatory_subunit_A_alpha_isoform_OS=Crassostrea_gigas_GN=CGI_10021188_PE=4_SV=1	1.09	0.6	0.68	-1.37	0.1	0.07	2.96	3.16e-13	1.79e-12	1.83	8.69e-05	0.00243	-4.49	1.01e-08	1.08e-07
contig15091	Cytochrome_b_(Fragment)_OS=Lymnaea_stagnalis_GN=cytb_PE=4_SV=1	-4.6	4.9e-05	0.000159	-9.56	1.26e-06	3.04e-06	-113.29	1.99e-08	2.96e-08	-75.77	2.4e-08	6.19e-08	-7.42	3.56e-06	1.53e-05
contig15106	Uncharacterized_protein_OS=Crassostrea_gigas_GN=CGI_10003004_PE=4_SV=1	-6.59	6.89e-06	2.4e-05	-149.6	2.01e-08	8.59e-08	-13.4	5.37e-07	6.51e-07	-7.85	3.42e-06	4.24e-06	-26.8	8.24e-08	3.15e-07
contig15140	Uncharacterized_protein_(Fragment)_OS=Arion_vulgaris_GN=ORF7286_PE=4_SV=1	-8.3	9.77e-11	5.73e-10	-5.37	7.09e-09	1.09e-08	-43.47	7.6e-14	1.7e-13	-76.31	2.74e-14	1.06e-13	-6.04	1.79e-09	1.72e-08
contig15142	not available	1.39	0.45	0.57	2.08	0.08	0.19	6.71	6.7e-08	1.13e-07	2.28	0.04	0.11	-1.4	0.52	0.68
contig15145	T-complex_protein_1_subunit_theta_OS=Crassostrea_gigas_GN=CGI_10002375_PE=3_SV=1	-2.6	0.08	0.13	1	1	0.89	5.98	1.04e-08	2.07e-08	2.14	0.03	0.09	-4.2	0.02	0.04
contig15159	Uncharacterized_protein_OS=Crassostrea_gigas_GN=CGI_10027518_PE=4_SV=1	-3.5	0.33	0.45	1.71	0.51	0.69	35.44	4.88e-15	1.4e-14	-2.12	0.5	0.52	-16.42	0.16	0.21
contig1516	NAD-dependent_alcohol_dehydrogenase_OS=Crassostrea_gigas_GN=CGI_10027939_PE=4_SV=1	1.01	0.93	0.94	1.43	0.00194	0.04	4.45	0	0	1.9	4.86e-09	2.79e-06	-1.65	0.000426	0.00467
contig1517	Uncharacterized_protein_(Fragment)_OS=Arion_vulgaris_GN=ORF86004_PE=4_SV=1	-1.98	0.00135	0.00373	-1.2	0.33	0.23	-2.07	0.00144	0.00125	-3.65	5.1e-07	2.32e-07	-7.12	2.37e-10	2.39e-09
contig1521	Uncharacterized_protein_(Fragment)_OS=Arion_vulgaris_GN=ORF167726_PE=4_SV=1	-3.27	6.14e-70	3.03e-68	4.15	0	0	-12	6.77e-140	1.26e-140	-17.8	1.17e-154	1.45e-157	1.69	0	0
contig15212	Uncharacterized_protein_OS=Lottia_gigantea_GN=LOTGIDRAFT_157079_PE=4_SV=1	-1.14	0.7	0.81	1.16	0.64	0.91	4.96	1.57e-10	4.3e-10	1.27	0.44	0.74	-9.5	0.000194	0.000576
contig15228	Uncharacterized_protein_OS=Crassostrea_gigas_GN=CGI_10017517_PE=4_SV=1	-2.04	0.00923	0.02	1.33	0.19	0.48	5.59	0	0	1.17	0.49	0.89	-10.27	9.92e-08	4.75e-07
contig1523	Monocarboxylate_transporter_12_OS=Crassostrea_gigas_GN=CGI_10023532_PE=4_SV=1	-2.86	0.13	0.21	1.03	0.96	0.94	13.51	3.33e-15	1.05e-14	1.1	0.85	0.99	-17.69	0.01	0.03
contig1524	not available	-2.42	0.00744	0.02	1.38	0.19	0.45	5.37	0	0	1.23	0.42	0.77	-7.03	1.47e-05	5.83e-05
contig1525	Anion_exchange_protein_OS=Arion_vulgaris_GN=ORF81975_PE=3_SV=1	-1.79	0.00565	0.01	2.07	3.05e-06	0.000121	4.62	0	0	1.52	0.01	0.1	-3.19	3.38e-06	2.73e-05
contig1527	Muscle_M-line_assembly_protein_unc-89_OS=Crassostrea_gigas_GN=CGI_10027931_PE=4_SV=1	-3.12	0.000717	0.00198	1.1	0.7	1	3.32	7.55e-09	1.95e-08	-2.09	0.02	0.00998	-12.37	4.79e-07	1.94e-06
contig15274	Uncharacterized_protein_(Fragment)_OS=Mytilus_trossulus_PE=2_SV=1	1.6	0.34	0.45	1.45	0.48	0.69	13.38	2.61e-13	7.2e-13	8.07	8.9e-09	6.83e-08	-1.08	0.89	1
contig1528	Uncharacterized_protein_OS=Crassostrea_gigas_GN=CGI_10005738_PE=4_SV=1	1309.32	0	0	17.98	6.79e-08	3.8e-07	385.09	0	0	531.46	0	0	118.76	0	0
contig1529	not available	1035.99	4.96e-08	2.09e-07	11.23	0.63	0.74	266.81	0.02	0.02	398.33	0.00142	0.00265	65.58	0.18	0.24
contig15326	not available	3.51	0.000771	0.00191	14	0	0	4.79	7.69e-05	0.000115	2.82	0.01	0.03	4.61	1.68e-05	2.48e-05
contig15354	Uncharacterized_protein_OS=Octopus_bimaculoides_GN=OCBIM_22006450mg_PE=4_SV=1	-1.44	0.24	0.36	-1.02	0.96	0.8	4.27	2.21e-10	6.39e-10	2.09	0.00283	0.02	-11	1.8e-05	6.09e-05
contig15414	MYD88_OS=Cyclina_sinensis_PE=2_SV=1	7.54	2.31e-09	1.06e-08	7.17	2.88e-08	2.79e-07	3.88	0.00211	0.00291	9.57	2.16e-11	2.38e-10	3.66	0.00113	0.00155
contig15417	Myeloid_differentiation_primary_response_protein_MyD88_OS=Crassostrea_gigas_GN=CGI_10026099_PE=4_SV=1	2.66	1.46e-06	4.51e-06	4.7	0	1.12e-14	2.48	8.2e-05	0.000149	2.7	2.44e-06	4.86e-05	1.14	0.59	0.48
contig15434	Uncharacterized_protein_OS=Octopus_bimaculoides_GN=OCBIM_22008891mg_PE=4_SV=1	1.78	0.02	0.04	1.55	0.1	0.29	5.11	6.27e-13	2.24e-12	3.65	8.18e-09	2.18e-07	-4.17	0.00103	0.00323
contig15485	not available	-4.68	0.01	0.03	1.09	0.83	1	6.01	3.01e-09	6.46e-09	-1.41	0.44	0.38	-14.75	0.00166	0.00377
contig15523	Uncharacterized_protein_(Fragment)_OS=Octopus_bimaculoides_GN=OCBIM_22033738mg_PE=4_SV=1	- infinite	0.16	0.24	19.86	6.84e-09	4.43e-08	- infinite	0.16	0.17	-6.43	0.27	0.31	-2.31	0.5	0.6
contig15532	Uncharacterized_protein_(Fragment)_OS=Octopus_bimaculoides_GN=OCBIM_22022523mg_PE=4_SV=1	-1.09	0.79	0.88	2.59	0.000177	0.00167	4.29	5.02e-09	1.17e-08	1.27	0.43	0.74	-3.28	0.00571	0.02
contig1560	Uncharacterized_protein_OS=Arion_vulgaris_GN=ORF161911_PE=3_SV=1	-3.01	6.37e-07	2.66e-06	-1.24	0.22	0.15	2.5	3.4e-10	1.44e-09	-1.55	0.02	0.00639	-7.68	2.34e-12	3.17e-11
contig1561	not available	-1.15	0.42	0.56	2.3	1.15e-09	1.78e-07	6.08	0	0	2.21	1.13e-08	1.78e-06	-3.24	1.82e-07	2.07e-06
contig15655	not available	8.28	0.05	0.09	12.46	0.01	0.03	9.97	0.05	0.06	71.62	8.59e-11	3.45e-10	- infinite	0.42	0.49
contig15656	not available	6.62	0.08	0.13	10.86	0.02	0.04	7.47	0.09	0.1	46.35	5.51e-08	1.74e-07	- infinite	0.4	0.47
contig1566	RNA-binding_protein_OS=Pinctada_fucata_PE=2_SV=1	1.71	0.91	0.95	157.22	0.00136	0.00371	935.68	1.46e-12	3.19e-12	838.69	1.87e-13	8.24e-13	-1.5	0.95	0.97
contig15668	Protein-glutamine_gamma-glutamyltransferase_K_OS=Crassostrea_gigas_GN=CGI_10024965_PE=4_SV=1	-1.09	0.9	0.95	4.46	0.0015	0.00619	13.1	4.52e-10	9.28e-10	2.55	0.08	0.16	-1.66	0.49	0.63
contig1567	Heterogeneous_nuclear_ribonucleoprotein_Q_OS=Crassostrea_gigas_GN=CGI_10028368_PE=4_SV=1	1.28	0.95	0.98	214.52	8.42e-06	3.01e-05	1035.27	0	0	1062.37	0	0	-2	0.9	0.93
contig15684	Uncharacterized_protein_(Fragment)_OS=Arion_vulgaris_GN=ORF191489_PE=4_SV=1	-2.98	0.12	0.2	3.36	0.00292	0.01	20.92	0	0	2.28	0.07	0.15	-4.03	0.07	0.12
contig1570	Nacre_protein_OS=Pinctada_fucata_GN=N19_PE=2_SV=1	-2.27	9.83e-11	7.32e-10	-5.04	7.75e-24	1.58e-24	-18.37	2.04e-36	4.17e-36	-5.9	5.67e-26	4.5e-27	-21.89	6.45e-38	2.6e-36
contig15706	not available	-3.39	0.08	0.14	2.23	0.05	0.15	15.43	0	0	2.97	0.00598	0.02	-10.29	0.01	0.03
contig1572	Uncharacterized_protein_OS=Crassostrea_gigas_GN=CGI_10017743_PE=4_SV=1	-4.42	0.04	0.07	1.91	0.12	0.27	11.3	5.33e-15	1.72e-14	1.49	0.37	0.59	-9.46	0.01	0.02
contig15768	Basic_protein_N23_OS=Pinctada_fucata_PE=2_SV=1	12.34	4.76e-06	1.57e-05	27.68	1.75e-12	1.5e-11	6.07	0.01	0.02	63.38	0	0	-24.53	0.18	0.23
contig15769	Troponin_T_OS=Chlamys_nipponensis_PE=2_SV=1	4.54	0.07	0.12	21.22	6.87e-07	3.25e-06	7.53	0.02	0.02	38.48	9.45e-12	4.82e-11	-10.26	0.31	0.39
contig15797	not available	-2.76	0.13	0.21	2.94	0.00723	0.03	20.85	0	0	3.37	0.00205	0.00775	-5.64	0.03	0.06
contig158	Uncharacterized_protein_(Fragment)_OS=Octopus_bimaculoides_GN=OCBIM_22037902mg_PE=4_SV=1	-7.23	8.75e-65	1.85e-63	1.28	0.000121	0.03	-4.9	5.5e-50	1.54e-50	-2.14	5.63e-20	2.07e-24	-6.67	2.31e-62	1.69e-58
contig1580	LIM_domain-binding_protein_3_OS=Crassostrea_gigas_GN=CGI_10013612_PE=4_SV=1	-1.3	0.61	0.72	2.86	0.00671	0.03	15.05	0	0	2.76	0.01	0.03	-5.33	0.03	0.06
contig1581	not available	-2.2	0.00795	0.02	2.32	3.02e-05	0.000505	5.3	0	0	1.91	0.00231	0.02	-3.92	0.0001	0.000449
contig1588	Uncharacterized_protein_OS=Lottia_gigantea_GN=LOTGIDRAFT_158736_PE=4_SV=1	-1.26	0.17	0.28	2.6	1.48e-13	7.44e-11	4.82	0	0	1.26	0.14	0.53	1.18	0.28	0.17
contig1589	Collagen_alpha-1(XII)_chain_OS=Crassostrea_gigas_GN=CGI_10019228_PE=4_SV=1	-1.5	0.05	0.09	2.46	3.32e-09	3.02e-07	10.16	0	0	1.55	0.01	0.08	-1.1	0.6	0.91
contig1590	Collagen_alpha-1(XII)_chain_OS=Crassostrea_gigas_GN=CGI_10019228_PE=4_SV=1	-1.91	0.08	0.14	4.65	9.62e-12	3.84e-10	41.86	0	0	3.33	8.85e-07	1.31e-05	-2.23	0.04	0.09
contig1591	Collagen_alpha-1(XII)_chain_OS=Crassostrea_gigas_GN=CGI_10019228_PE=4_SV=1	-1.62	0.46	0.59	6.39	1.42e-06	1.06e-05	89.45	0	0	4.78	0.000157	0.000668	-5.83	0.06	0.1
contig15913	not available	5.6	0.11	0.18	6.96	0.07	0.13	62.92	1.72e-09	3e-09	19.65	0.00046	0.00104	2.05	0.59	0.63
contig1593	LIM_domain-binding_protein_3_OS=Crassostrea_gigas_GN=CGI_10013612_PE=4_SV=1	1.09	0.58	0.67	1.24	0.18	0.56	4.12	0	0	1.6	0.00197	0.03	-2.05	0.00033	0.00234
contig1595	Ribosomal_protein_L7_(Fragment)_OS=Mytilus_edulis_PE=2_SV=1	-5.71	2.26e-11	1.44e-10	-2.85	1.09e-06	7.15e-07	-1.78	0.00342	0.00281	-2.51	9.71e-06	2.48e-06	-3.29	8.55e-08	1.05e-06
contig1596	Uncharacterized_protein_OS=Lottia_gigantea_GN=LOTGIDRAFT_238932_PE=4_SV=1	-3.53	5.24e-11	3.49e-10	-181.29	1.58e-24	1.22e-23	- infinite	6.52e-25	2.03e-24	- infinite	6.52e-25	3.96e-24	- infinite	6.52e-25	6.8e-24
contig1597	Uncharacterized_protein_OS=Crassostrea_gigas_GN=CGI_10011960_PE=4_SV=1	-2.19	0.00151	0.00405	2.08	2.25e-05	0.000534	3	2.06e-10	7.56e-10	1.03	0.88	0.74	-8.34	6.26e-09	4.25e-08
contig15986	Uncharacterized_protein_OS=Lottia_gigantea_GN=LOTGIDRAFT_235667_PE=3_SV=1	1.85	0.03	0.06	2.57	0.000491	0.00382	10.21	0	0	7.6	0	0	-2.36	0.04	0.08
contig1599	Uncharacterized_protein_OS=Crassostrea_gigas_GN=CGI_10011960_PE=4_SV=1	-2.02	0.00516	0.01	-1.26	0.3	0.24	1.81	0.0027	0.00465	-1.4	0.15	0.08	-8.08	2.6e-08	1.58e-07
contig1603	Vacuolar_protein_sorting-associated_protein_4B_OS=Crassostrea_gigas_GN=CGI_10010435_PE=3_SV=1	1.44	0.47	0.59	2.39	0.06	0.15	9.63	2.44e-09	4.79e-09	4.78	0.000111	0.000497	-1.47	0.53	0.68
contig1605	not available	-2.53	5.72e-06	2.19e-05	-1.84	0.00127	0.000731	1.65	0.0012	0.0024	-1.19	0.31	0.13	-27.95	7.44e-17	7.61e-16
contig1606	not available	-1.25	0.73	0.83	1.76	0.3	0.5	11.43	2.55e-09	4.88e-09	2.91	0.03	0.08	-4.49	0.11	0.17
contig1607	Uncharacterized_protein_OS=Crassostrea_gigas_GN=CGI_10009847_PE=4_SV=1	2.94	0	0	2.25	4.26e-09	5.28e-07	4.56	0	0	3.09	0	1.29e-14	-2.25	7.27e-05	0.000608
contig16076	[3-methyl-2-oxobutanoate_dehydrogenase_[lipoamide]]_kinase,_mitochondrial_OS=Crassostrea_gigas_GN=CGI_10025674_PE=4_SV=1	-3.71	0.24	0.35	1.39	0.65	0.82	18.99	8.22e-11	1.73e-10	1.54	0.54	0.71	-6.9	0.15	0.21
contig1610	not available	-1.39	0.43	0.56	1.44	0.31	0.56	7.24	8.23e-13	2.51e-12	1.02	0.96	0.84	-11.56	0.0013	0.00311
contig1611	Hexokinase_OS=Crassostrea_gigas_GN=CGI_10017042_PE=3_SV=1	-1.52	0.51	0.63	2.54	0.05	0.13	21.86	0	0	1.78	0.26	0.44	-10.19	0.04	0.06
contig16118	Collagen_alpha-5(VI)_chain_OS=Crassostrea_gigas_GN=CGI_10009657_PE=4_SV=1	2.85	0.31	0.42	19.54	1.74e-05	7.06e-05	16.68	0.000403	0.000518	125.12	0	0	-19.53	0.32	0.4
contig16119	Uncharacterized_protein_(Fragment)_OS=Lottia_gigantea_GN=LOTGIDRAFT_128212_PE=4_SV=1	-1.71	0.23	0.34	4.1	1.16e-06	1.35e-05	2.38	0.01	0.02	15.56	0	0	-41.72	0.000543	0.00128
contig1612	Hexokinase_OS=Crassostrea_gigas_GN=hk_PE=2_SV=1	1.36	0.52	0.63	3.18	0.00524	0.02	14.87	2.22e-16	6.32e-16	4.55	9.51e-05	0.000453	-2.27	0.21	0.31
contig16130	Uncharacterized_protein_OS=Octopus_bimaculoides_GN=OCBIM_22017725mg_PE=4_SV=1	-6.31	0.56	0.68	166.69	0	0	- infinite	0.46	0.49	-3.43	0.65	0.68	-3.38	0.65	0.73
contig1617	Conotoxin_Superfamily_SF13_OS=Conus_episcopatus_PE=2_SV=1	-1.77	4.14e-05	0.000156	1.31	0.02	0.2	-1.52	0.00336	0.00234	-1.85	1.72e-05	1.23e-06	-5.22	3.72e-18	2.31e-16
contig1628	not available	-3.29	0.03	0.06	-1.59	0.32	0.34	5.39	5.14e-08	9.37e-08	2.76	0.00193	0.00887	-7.89	0.00412	0.00928
contig1629	Insulin-like_growth_factor_2_mRNA-binding_protein_1_OS=Crassostrea_gigas_GN=CGI_10020147_PE=4_SV=1	-4.56	0.13	0.21	1.45	0.55	0.74	13.51	4.97e-10	1.01e-09	4.19	0.00366	0.01	-6.77	0.09	0.14
contig16326	Uncharacterized_protein_(Fragment)_OS=Arion_vulgaris_GN=ORF38970_PE=4_SV=1	-1.39	0.46	0.59	1.02	0.96	0.92	5.63	2.33e-08	4.46e-08	1.14	0.74	0.98	-5.61	0.00885	0.02
contig16340	26S_protease_regulatory_subunit_4_OS=Crassostrea_gigas_GN=CGI_10015357_PE=3_SV=1	1.47	0.03	0.06	1.06	0.78	0.92	4.14	0	0	3.23	2.77e-13	6.85e-11	-3.71	7.68e-06	4.79e-05
contig1636	not available	-5.42	1.8e-06	6.71e-06	1.33	0.17	0.47	6.5	0	0	-4.43	1.01e-05	7.81e-06	-11.04	3.16e-08	1.64e-07
contig1638	Uncharacterized_protein_OS=Lottia_gigantea_GN=LOTGIDRAFT_182098_PE=3_SV=1	-1.61	0.34	0.47	1.57	0.27	0.49	7.22	9.23e-10	2.03e-09	1.59	0.26	0.46	-5.23	0.02	0.04
contig1641	RNA-binding_protein_NOB1_OS=Crassostrea_gigas_GN=CGI_10010751_PE=4_SV=1	-2.67	2.99e-08	1.56e-07	-1.34	0.05	0.02	1.48	0.00339	0.0069	-1.95	5.21e-05	6.82e-06	-6.97	1.36e-16	3.97e-15
contig1643	not available	547.16	0	0	692.31	0	0	50.93	2.9e-06	3.9e-06	293.42	0	0	548.27	0	0
contig1644	Putative_C1q_domain_containing_protein_MgC1q12_OS=Mytilus_galloprovincialis_GN=MgC1q12_PE=2_SV=1	-7.18	2.23e-06	8.1e-06	-669.11	5.42e-09	2.57e-08	-1.69	0.07	0.07	-1.05	0.85	0.59	4.08	4.44e-16	0
contig1645	Putative_C1q_domain_containing_protein_MgC1q12_OS=Mytilus_galloprovincialis_GN=MgC1q12_PE=2_SV=1	1.45	0.03	0.05	-3.92	4.26e-07	4.69e-07	-28.73	5.91e-13	1.21e-12	-16.42	3.87e-12	8e-12	-23.2	8.67e-13	6.76e-12
contig1646	Putative_C1q_domain_containing_protein_MgC1q12_OS=Mytilus_galloprovincialis_GN=MgC1q12_PE=2_SV=1	-6.01	6.42e-80	1.8e-78	-244.29	3.62e-130	2.86e-129	-9.46	1.83e-93	5.57e-94	-5.91	5.89e-78	5.17e-83	-17936.9	9.57e-132	2.07e-130
contig1649	Uncharacterized_protein_OS=Lottia_gigantea_GN=LOTGIDRAFT_157275_PE=4_SV=1	-63.98	1.2e-17	1.04e-16	-106.9	6.19e-18	4.3e-17	-97.39	7.54e-18	2.14e-17	-262.15	3.28e-18	1.65e-17	-2.85	9.28e-07	1.05e-05
contig16496	Uncharacterized_protein_OS=Lottia_gigantea_GN=LOTGIDRAFT_197084_PE=3_SV=1	-2.46	0.000212	0.00066	-1.64	0.02	0.02	-1.32	0.2	0.18	-4.31	4.35e-07	2.65e-07	-11.63	1.13e-10	8.62e-10
contig16510	Uncharacterized_protein_OS=Octopus_bimaculoides_GN=OCBIM_22034600mg_PE=4_SV=1	-4.77	0.03	0.06	11.21	0	0	1.97	0.13	0.15	-1.44	0.49	0.44	-31.43	0.00474	0.00939
contig1655	Uncharacterized_protein_OS=Lottia_gigantea_GN=LOTGIDRAFT_124535_PE=4_SV=1	5.43	5.77e-09	2.48e-08	9.7	0	0	8.07	7.17e-12	1.93e-11	20.43	0	0	2.58	0.00584	0.00667
contig1657	Uncharacterized_protein_(Fragment)_OS=Arion_vulgaris_GN=ORF160495_PE=4_SV=1	-3.18	0.13	0.21	-1.97	0.32	0.37	13.27	3.5e-13	9.55e-13	-1.27	0.69	0.63	- infinite	0.01	0.02
contig1658	Uncharacterized_protein_OS=Octopus_bimaculoides_GN=OCBIM_22035504mg_PE=4_SV=1	1.03	0.95	0.97	1.96	0.06	0.17	5.5	6.71e-08	1.19e-07	1.94	0.07	0.17	-2.06	0.15	0.25
contig1663	Four_and_a_half_LIM_domains_protein_2_OS=Crassostrea_gigas_GN=CGI_10027326_PE=4_SV=1	-1.83	0.0059	0.01	1.21	0.29	0.68	16.02	0	0	1.78	0.000585	0.00926	-4.3	2.04e-07	1.61e-06
contig16734	not available	+ infinite	0.34	0.45	+ infinite	0.05	0.09	+ infinite	0.14	0.15	+ infinite	1.41e-09	4.45e-09	1	1	1
contig1674	Uncharacterized_protein_OS=Lottia_gigantea_GN=LOTGIDRAFT_230492_PE=4_SV=1	1.38	0.04	0.06	1.06	0.72	0.91	-3.3	9.06e-07	7.91e-07	-2.03	0.000646	0.000193	-35.99	1.67e-15	1.45e-14
contig1675	Tripartite_motif-containing_protein_2_OS=Crassostrea_gigas_GN=CGI_10026863_PE=4_SV=1	61.21	0	0	9.98	0.00133	0.00437	8.52	0.0088	0.01	30.81	6.64e-10	2.91e-09	-2.34	0.56	0.66
contig16765	G-protein_coupled_receptor_98_OS=Crassostrea_gigas_GN=CGI_10005042_PE=4_SV=1	1.21	0.68	0.77	1.03	0.95	0.94	14.18	0	0	3.83	0.000242	0.00117	-1.23	0.68	0.84
contig16784	not available	-1.56	0.3	0.43	-1.27	0.57	0.55	8.51	1.55e-15	5.96e-15	1.4	0.36	0.61	-3.16	0.03	0.06
contig16810	Uncharacterized_protein_OS=Octopus_bimaculoides_GN=OCBIM_22032474mg_PE=4_SV=1	1.66	0.58	0.69	7.91	0.0024	0.00769	29.09	1.47e-09	2.66e-09	8.96	0.00108	0.00271	-4.03	0.37	0.46
contig1690	Uncharacterized_protein_OS=Lottia_gigantea_GN=LOTGIDRAFT_230687_PE=4_SV=1	-7.08	1.25e-15	1.06e-14	-7.67	5.65e-16	9.19e-16	1.6	0.00064	0.00142	-3.51	5.02e-10	1.11e-10	-1.52	0.00779	0.04
contig16905	Putative_C1q_domain_containing_protein_MgC1q2_OS=Mytilus_galloprovincialis_GN=MgC1q2_PE=2_SV=1	-12.54	2.34e-07	9.29e-07	-3	0.000804	0.00103	-35.91	2.62e-08	3.7e-08	-6.39	5.33e-06	5.71e-06	-5.22	1.51e-05	6.87e-05
contig16913	Uncharacterized_protein_(Fragment)_OS=Arion_vulgaris_GN=ORF188383_PE=4_SV=1	-3.45	0.00126	0.00331	-1.18	0.58	0.5	5.18	7.77e-15	3.42e-14	-1.69	0.1	0.07	-4.84	0.000206	0.000752
contig16917	60_kDa_SS-A/Ro_ribonucleoprotein_OS=Crassostrea_gigas_GN=CGI_10026052_PE=4_SV=1	2.69	0.000492	0.00124	1.58	0.16	0.37	5.79	1.35e-10	3.52e-10	2.21	0.01	0.04	-6.44	0.00226	0.00564
contig16930	Mytichitin_5_OS=Mytilus_coruscus_PE=2_SV=1	+ infinite	0	0	+ infinite	0	0	+ infinite	0	0	+ infinite	0	0	+ infinite	4.97e-14	3.03e-13
contig1698	Uncharacterized_protein_OS=Arion_vulgaris_GN=ORF188058_PE=4_SV=1	-8.2	4.86e-22	5.41e-21	-14.23	1.96e-25	4.51e-25	-1258.4	4.48e-31	1.43e-30	-66.38	8.01e-30	3.36e-29	-15.04	8.16e-26	2.52e-24
contig16998	Kyphoscoliosis_peptidase_OS=Crassostrea_gigas_GN=CGI_10001357_PE=4_SV=1	-1.87	0.17	0.27	1.78	0.09	0.24	15.27	0	0	1.54	0.23	0.44	-18.98	0.000821	0.00196
contig17024	not available	-2.23	0.000679	0.00195	-1.14	0.5	0.37	2.81	5.26e-10	1.9e-09	-1.72	0.02	0.00679	-7.37	2.42e-09	1.92e-08
contig1703	Filamin-like_protein-1_OS=Mytilus_coruscus_PE=2_SV=1	-1.34	0.32	0.45	3.24	4.88e-08	1.25e-06	28.85	0	0	2.91	1.61e-06	2.9e-05	-7.79	3.06e-05	0.00011
contig17138	Filamin-like_protein-3_(Fragment)_OS=Mytilus_coruscus_PE=2_SV=1	1.09	0.91	0.94	2.86	0.06	0.15	57.14	0	0	3.72	0.01	0.04	-14.52	0.07	0.11
contig1714	not available	1.06	0.95	0.97	-1.33	0.79	0.81	49.69	0	0	6.85	0.00421	0.00987	-6.84	0.26	0.34
contig17144	Protein_odd-skipped-related_1_OS=Crassostrea_gigas_GN=CGI_10012022_PE=4_SV=1	2.73	0.02	0.04	1.84	0.22	0.4	3.92	0.00298	0.00405	8.03	1.24e-08	9.25e-08	1.53	0.4	0.4
contig1716	1,25-dihydroxyvitamin_D(3)_24-hydroxylase,_mitochondrial_OS=Crassostrea_gigas_GN=CGI_10015462_PE=3_SV=1	-1.08	0.92	0.96	1.26	0.74	0.9	20.17	1.91e-12	4.59e-12	5.57	0.00094	0.00287	-1.34	0.71	0.83
contig17192	Putative_C1q_domain_containing_protein_MgC1q23_OS=Mytilus_galloprovincialis_GN=MgC1q23_PE=2_SV=1	-5.86	7.29e-07	2.83e-06	-2.48	0.00125	0.00132	-1.16	0.53	0.49	6.79	0	0	-22.88	1.65e-09	8.61e-09
contig1720	Uncharacterized_protein_(Fragment)_OS=Mytilus_trossulus_PE=2_SV=1	-1.45	0.01	0.03	1.18	0.21	0.68	12.97	0	0	1.58	0.000204	0.00861	-14.52	3.95e-21	8.51e-20
contig1721	Uncharacterized_protein_(Fragment)_OS=Mytilus_trossulus_PE=2_SV=1	-1.48	0.00787	0.02	-1.01	0.92	0.56	6.74	0	0	1.91	3.8e-08	1.05e-05	-9.7	3.2e-19	8.57e-18
contig1724	Kyphoscoliosis_peptidase_OS=Crassostrea_gigas_GN=CGI_10002248_PE=4_SV=1	-9.12	0.00167	0.00418	1.37	0.38	0.64	13.97	0	0	1.48	0.26	0.5	-4.69	0.00788	0.02
contig1725	Kyphoscoliosis_peptidase_OS=Crassostrea_gigas_GN=CGI_10002248_PE=4_SV=1	-1.51	0.1	0.17	1.44	0.08	0.28	5.66	0	0	1.33	0.18	0.49	-5.64	1.84e-06	9.67e-06
contig1726	Transporter_OS=Mytilus_galloprovincialis_GN=taut_PE=2_SV=1	-2.93	0.11	0.19	-1.13	0.82	0.78	19.73	0	0	1.42	0.47	0.68	-7.26	0.03	0.05
contig1727	Transporter_OS=Mytilus_galloprovincialis_GN=taut_PE=2_SV=1	-1.22	0.87	0.93	2.2	0.4	0.57	42.39	2.31e-12	5.21e-12	1.93	0.5	0.64	-13.34	0.26	0.33
contig1728	Uncharacterized_protein_(Fragment)_OS=Arion_vulgaris_GN=ORF4513_PE=4_SV=1	-2.66	0.16	0.25	-1.6	0.45	0.48	22.37	0	0	2.86	0.02	0.04	-7.63	0.03	0.06
contig1729	not available	1.04	0.72	0.78	-2.08	6.8e-07	1.51e-07	-4.51	1.1e-15	1.39e-15	-2.57	1.93e-09	1.34e-10	-3.03	1.02e-11	5.36e-10
contig1730	Solute_carrier_organic_anion_transporter_family_member_5A1_OS=Crassostrea_gigas_GN=CGI_10009987_PE=4_SV=1	-3.06	2.78e-16	3.08e-15	-50.9	1.62e-41	8.82e-41	-19.3	2.37e-37	4.89e-37	-17.3	4.59e-37	3.85e-37	-8.75	1.42e-31	1.67e-29
contig17304	Uncharacterized_protein_OS=Lottia_gigantea_GN=LOTGIDRAFT_129421_PE=4_SV=1	-3.3	0.22	0.33	2.04	0.24	0.41	20.29	1.53e-13	4.05e-13	1.05	0.95	0.94	-15.52	0.07	0.11
contig1732	Uncharacterized_protein_(Fragment)_OS=Arion_vulgaris_GN=ORF70825_PE=4_SV=1	-6	0.11	0.18	1.71	0.37	0.57	12.19	8.64e-09	1.53e-08	-3.3	0.2	0.23	-12.14	0.06	0.1
contig1734	Uncharacterized_protein_(Fragment)_OS=Arion_vulgaris_GN=ORF187912_PE=4_SV=1	-5.68	0.02	0.04	1.55	0.31	0.53	9.5	1.73e-12	4.72e-12	-1.93	0.24	0.23	-23.89	0.00479	0.0096
contig1735	Uncharacterized_protein_(Fragment)_OS=Arion_vulgaris_GN=ORF187940_PE=4_SV=1	-4.68	0.00608	0.01	1.94	0.04	0.13	8.15	4.44e-16	1.85e-15	-1.36	0.45	0.37	-14.2	0.000579	0.00146
contig17350	Adenylyl_cyclase-associated_protein_(Fragment)_OS=Lottia_gigantea_GN=LOTGIDRAFT_109031_PE=3_SV=1	-1.11	0.83	0.9	-1.19	0.74	0.71	6.73	6.5e-08	1.1e-07	1.7	0.22	0.4	-4.64	0.04	0.07
contig1736	Uncharacterized_protein_OS=Arion_vulgaris_GN=ORF187907_PE=4_SV=1	-3.23	0.00215	0.00544	1.58	0.07	0.23	6.97	0	0	-1.62	0.13	0.09	-13.98	5.63e-06	1.94e-05
contig1737	Uncharacterized_protein_OS=Octopus_bimaculoides_GN=OCBIM_22006136mg_PE=4_SV=1	-2.87	0.000217	0.000662	1.37	0.12	0.37	2.98	3.26e-09	9.68e-09	-1.57	0.07	0.04	-5.32	1.03e-06	5.9e-06
contig1743	Amorphous_calcium_carbonate_binding_protein_1_OS=Pinctada_fucata_PE=2_SV=1	1.68	0.00344	0.00717	-20.05	1.24e-10	4.78e-10	-23.67	9.26e-11	1.61e-10	-1.16	0.48	0.28	-634	4.28e-12	2.3e-11
contig17464	Ankyrin_repeat_domain-containing_protein_29_OS=Crassostrea_gigas_GN=CGI_10027494_PE=4_SV=1	-4.63	0.07	0.12	-2.54	0.19	0.24	9.13	3.55e-09	6.89e-09	-2.53	0.19	0.2	-7.37	0.04	0.06
contig17478	Putative_C1q_domain_containing_protein_MgC1q64_OS=Mytilus_galloprovincialis_GN=MgC1q64_PE=2_SV=1	-1.87	1.42e-08	8.9e-08	-3.98	1.82e-23	1.28e-24	-7.07	3.33e-32	3.67e-32	-2.92	3.83e-17	3.4e-19	-1.86	2.13e-08	1.71e-06
contig17493	von_Willebrand_factor_D_and_EGF_domain-containing_protein_OS=Crassostrea_gigas_GN=CGI_10002573_PE=4_SV=1	-2.85	0.03	0.06	1.22	0.58	0.83	7.37	2.18e-14	7.73e-14	1.19	0.63	0.9	-10.05	0.00089	0.00227
contig1752	Obg-like_ATPase_1_OS=Lottia_gigantea_GN=LOTGIDRAFT_151663_PE=3_SV=1	-1.68	0.02	0.03	-1.51	0.05	0.04	1.46	0.04	0.06	-2.31	0.00046	0.000184	-6.16	6.1e-09	5.07e-08
contig1753	Uncharacterized_protein_OS=Crassostrea_gigas_GN=CGI_10005286_PE=4_SV=1	1.25	0.77	0.85	- infinite	0.09	0.16	22.25	3e-11	6.5e-11	6.96	0.000476	0.00143	1.56	0.55	0.56
contig17598	Filamin-like_protein-3_(Fragment)_OS=Mytilus_coruscus_PE=2_SV=1	-1.26	0.54	0.66	2.21	0.00763	0.04	35.39	0	0	2.37	0.00344	0.02	-8.11	0.000957	0.00252
contig17599	Filamin-like_protein-3_(Fragment)_OS=Mytilus_coruscus_PE=2_SV=1	-1.3	0.43	0.56	2.9	1.68e-05	0.000207	28.1	0	0	2.59	0.0002	0.00168	-7.13	0.000266	0.000826
contig17651	Angiotensin-converting_enzyme_OS=Crassostrea_gigas_GN=CGI_10010252_PE=3_SV=1	-29.49	6.03e-15	4.49e-14	-1.16	0.4	0.28	-177.78	4.28e-16	1.19e-15	-153.65	4.5e-16	2.05e-15	-10.26	1.43e-12	1.62e-11
contig17698	Glutamate_dehydrogenase_(Fragment)_OS=Haliotis_discus_discus_PE=2_SV=1	-5.88	0.1	0.17	1.41	0.58	0.77	11.38	2.24e-08	3.76e-08	-1.65	0.51	0.5	-10.07	0.07	0.11
contig17712	Uncharacterized_protein_(Fragment)_OS=Octopus_bimaculoides_GN=OCBIM_22006834mg_PE=4_SV=1	3.08	0.00535	0.01	2.92	0.01	0.04	6.6	1.34e-06	2.1e-06	13.29	0	1.12e-15	2.52	0.03	0.03
contig17713	Uncharacterized_protein_OS=Crassostrea_gigas_GN=CGI_10028476_PE=4_SV=1	2.95	0.000813	0.00198	1.13	0.76	0.96	5.26	3.05e-07	5.24e-07	10.09	0	0	1.1	0.81	0.74
contig17715	NADH_dehydrogenase_subunit_4_OS=Naesiotus_nux_GN=nad4_PE=4_SV=1	3.38	0.00432	0.00953	3.33	0.00649	0.02	7.16	2.01e-06	3.08e-06	12.51	6.59e-14	8.51e-13	1.84	0.21	0.22
contig17726	Uncharacterized_protein_OS=Arion_vulgaris_GN=ORF211041_PE=4_SV=1	160.87	0.000127	0.000368	857.59	0	0	409.31	1.2e-07	1.64e-07	406.96	6.79e-09	2.05e-08	377.68	5.11e-09	1.94e-08
contig17741	Uncharacterized_protein_(Fragment)_OS=Lottia_gigantea_GN=LOTGIDRAFT_146900_PE=4_SV=1	-1.6	0.27	0.4	-1.37	0.46	0.46	7.71	7.42e-14	2.46e-13	3.16	0.000145	0.000957	-1.38	0.44	0.62
contig17748	Guanine_nucleotide_exchange_factor_VAV2_OS=Crassostrea_gigas_GN=CGI_10009400_PE=4_SV=1	- infinite	0.29	0.4	- infinite	0.29	0.4	11.56	0.0045	0.00556	74.06	0	0	5.66	0.05	0.07
contig178	Elongation_factor_1-alpha_OS=Mytilus_edulis_PE=3_SV=1	4.16	0	0	1.96	0	0	5.18	0	0	5.84	0	0	-1.57	1.48e-37	1.77e-26
contig17820	Metalloendopeptidase_OS=Lottia_gigantea_GN=LOTGIDRAFT_194410_PE=3_SV=1	-2.23	0.23	0.34	1.07	0.89	0.99	1.45	0.49	0.54	7.09	6.12e-08	4.4e-07	-11.08	0.02	0.04
contig1785	Uncharacterized_protein_OS=Crassostrea_gigas_GN=CGI_10012419_PE=4_SV=1	-2.45	0.000552	0.0016	1.23	0.29	0.66	2.48	6.38e-07	1.5e-06	-1.37	0.17	0.09	-22.22	1.33e-10	7.9e-10
contig1789	not available	-1.59	0.01	0.03	1.35	0.05	0.27	-20.15	3.81e-15	8.61e-15	-8.46	1.33e-12	1.45e-12	-14.1	1.77e-14	2.02e-13
contig17909	Uncharacterized_protein_(Fragment)_OS=Arion_vulgaris_GN=ORF30801_PE=4_SV=1	2.75	0.02	0.03	3.95	0.000564	0.00292	4.67	0.000247	0.000357	10.53	5.71e-13	7.57e-12	1.21	0.71	0.68
contig17936	not available	1.81	0.1	0.16	1.3	0.52	0.76	8.7	1.94e-13	5.96e-13	1.7	0.16	0.34	-26.15	0.00172	0.00374
contig17963	Uncharacterized_protein_OS=Crassostrea_gigas_GN=CGI_10001711_PE=4_SV=1	-1.24	0.5	0.63	-1.05	0.87	0.74	4.11	5.86e-09	1.39e-08	-1.01	0.98	0.74	-4.46	0.001	0.00309
contig1798	Uncharacterized_protein_(Fragment)_OS=Octopus_bimaculoides_GN=OCBIM_22009861mg_PE=4_SV=1	3.05	1.29e-08	4.95e-08	4.78	0	3.25e-15	2.25	0.000528	0.000905	1.65	0.03	0.13	1.89	0.00363	0.00287
contig18012	Uncharacterized_protein_OS=Octopus_bimaculoides_GN=OCBIM_22009256mg_PE=4_SV=1	-1.93	0.02	0.04	-1.18	0.51	0.42	4.33	1.02e-14	5.01e-14	2.14	0.000175	0.00229	-3.9	7.85e-05	0.000362
contig18013	Ribosomal_protein_S11_(Fragment)_OS=Crassostrea_gigas_GN=rps11_PE=2_SV=1	-1.36	0.00278	0.00804	1.42	6.52e-05	0.00727	5.55	0	0	2.25	0	0	-2.44	1.13e-13	2.62e-11
contig1803	not available	2.59	0.00216	0.00491	6.85	1.63e-13	4.71e-12	8.96	6.66e-16	2.45e-15	8.51	0	1.12e-15	-1.6	0.29	0.43
contig1805	Uncharacterized_protein_OS=Octopus_bimaculoides_GN=OCBIM_22002800mg_PE=4_SV=1	384.43	0.00213	0.00516	4.95	0.81	0.88	7.99	0.75	0.77	-1.52	0.97	0.97	2001.72	3.41e-12	1.85e-11
contig1810	Serine/threonine-protein_kinase_phg2_OS=Crassostrea_gigas_GN=CGI_10012078_PE=3_SV=1	-1.75	0.23	0.34	1.23	0.59	0.83	9.2	1.11e-15	4.21e-15	1.6	0.2	0.4	-25.84	0.00103	0.00235
contig1815	Neurofilament_protein_NF70_OS=Helix_aspersa_PE=2_SV=1	-6.61	5.42e-09	2.75e-08	-3.11	1.54e-05	1.56e-05	-25.72	5.47e-12	1.04e-11	-40.65	1.49e-12	4.65e-12	-6.73	4.87e-09	3.89e-08
contig18151	Calcium-transporting_ATPase_OS=Pinctada_fucata_GN=SERCA_PE=2_SV=1	-1.19	0.79	0.88	1.75	0.33	0.52	11.98	2.32e-09	4.43e-09	4.41	0.00166	0.00536	-9.51	0.06	0.1
contig182	Uncharacterized_protein_OS=Crassostrea_gigas_GN=CGI_10018601_PE=4_SV=1	-1.74	4.77e-08	2.8e-07	-1.31	0.00482	0.000545	-1.14	0.17	0.12	-1.01	0.93	0.23	-4.52	2.19e-29	1.64e-26
contig1820	Eukaryotic_translation_initiation_factor_3_subunit_B_OS=Crassostrea_gigas_GN=CGI_10021675_PE=3_SV=1	1.59	0.00945	0.02	1.48	0.04	0.18	6.71	0	0	3.41	6.88e-15	2.56e-12	-10.18	2.43e-09	1.61e-08
contig18201	Uncharacterized_protein_OS=Lottia_gigantea_GN=LOTGIDRAFT_233822_PE=3_SV=1	-2.91	0.2	0.3	2.89	0.03	0.09	-2.53	0.27	0.27	7.52	8.86e-07	4.62e-06	9.02	6.37e-09	1.48e-08
contig1821	Uncharacterized_protein_OS=Lottia_gigantea_GN=LOTGIDRAFT_211076_PE=4_SV=1	2.57	0.01	0.02	3.36	0.000778	0.00426	8.14	1.9e-10	4.4e-10	6.33	7.37e-09	7.56e-08	-10.09	0.00966	0.02
contig1822	Organic_cation_transporter_protein_OS=Crassostrea_gigas_GN=CGI_10021724_PE=4_SV=1	-1.25	0.31	0.45	1.51	0.03	0.16	2.22	3.11e-05	6.38e-05	1.83	0.00117	0.01	-14.33	1.62e-09	9.71e-09
contig1825	Uncharacterized_protein_OS=Octopus_bimaculoides_GN=OCBIM_22020675mg_PE=4_SV=1	-1.11	0.6	0.73	1.06	0.77	0.9	8.53	0	0	1.02	0.92	0.68	-5.02	3.85e-08	3.13e-07
contig1827	Putative_vitelline_envelop_receptor_for_lysin_(Fragment)_OS=Mytilus_edulis_GN=verl_PE=2_SV=1	-1.22	0.73	0.83	13.6	0	0	-78.35	0.01	0.01	-7.86	0.03	0.04	-22.26	0.01	0.03
contig1828	Putative_vitelline_envelop_receptor_for_lysin_(Fragment)_OS=Mytilus_edulis_GN=verl_PE=2_SV=1	-2.46	0.00523	0.01	4.78	0	1.66e-15	1.41	0.17	0.22	13.63	0	0	-15.1	5.28e-07	2.02e-06
contig1829	Vitelline_envelope_zona_pellucida_domain_9_(Fragment)_OS=Mytilus_edulis_PE=2_SV=1	-3.07	2.64e-09	1.53e-08	4.66	0	0	2	7.51e-08	2.54e-07	19.93	0	0	-14.03	1.19e-19	2.28e-18
contig183	Profilin_OS=Crassostrea_gigas_GN=CGI_10009537_PE=4_SV=1	-1.94	1.28e-13	1.43e-12	-1.57	1.58e-07	2.24e-09	1.25	0.00368	0.01	1.22	0.00635	0.3	-4.86	1.66e-41	5.78e-38
contig1831	Palmitoyltransferase_OS=Crassostrea_gigas_GN=CGI_10027708_PE=3_SV=1	-5.25	1.98e-09	1.07e-08	2.45	5.33e-10	7.43e-08	-1.62	0.02	0.02	-1.89	0.00233	0.000777	-7.76	3.72e-11	4.03e-10
contig18321	not available	-1.78	0.42	0.54	-1.03	0.96	0.9	10.38	1.34e-08	2.36e-08	1.39	0.57	0.76	-6.31	0.07	0.12
contig18322	SRAV-rich_protein-1_(Fragment)_OS=Mytilus_galloprovincialis_PE=2_SV=1	1.66	0.3	0.41	4.47	0.000188	0.00103	13.33	1.36e-13	3.84e-13	2.28	0.08	0.17	-2.88	0.15	0.23
contig184	Putative_profilin_OS=Crassostrea_ariakensis_PE=2_SV=1	-2.04	9.16e-20	1.7e-18	-1.39	5.5e-06	3.69e-08	-1.11	0.16	0.09	-1.5	4.42e-08	1.29e-11	-5.28	3.2e-58	7.05e-54
contig18405	Actin_(Fragment)_OS=Mizuhopecten_yessoensis_PE=2_SV=1	2.95	5.94e-08	2.12e-07	1.6	0.05	0.18	1.59	0.07	0.09	5.42	0	0	1.59	0.04	0.04
contig1842	Uncharacterized_protein_OS=Octopus_bimaculoides_GN=OCBIM_22020675mg_PE=4_SV=1	-3.03	0.000438	0.00127	2.06	0.000306	0.00383	5.26	0	0	1.19	0.46	0.84	-7.97	7.08e-07	3.3e-06
contig1844	Uncharacterized_protein_OS=Crassostrea_gigas_GN=CGI_10026535_PE=4_SV=1	-1.96	0.02	0.05	1.4	0.14	0.39	4.75	8.88e-16	4.21e-15	1.13	0.62	0.99	-2.4	0.00503	0.02
contig1845	Uncharacterized_protein_(Fragment)_OS=Arion_vulgaris_GN=ORF29310_PE=4_SV=1	4.48	3.42e-09	1.47e-08	-49.73	0.000167	0.00048	7.23	3.77e-14	1.32e-13	4.5	1.45e-08	2.27e-07	2.45	0.00208	0.00219
contig1846	Uncharacterized_protein_OS=Octopus_bimaculoides_GN=OCBIM_22024615mg_PE=4_SV=1	3.29	0.000288	0.000752	-1.21	0.68	0.65	10.24	2.44e-15	8.31e-15	4.9	4.59e-07	3.99e-06	1.02	0.96	0.88
contig18479	Polycystic_kidney_disease_2-like_1_protein_OS=Crassostrea_gigas_GN=CGI_10007495_PE=4_SV=1	-1.6	0.1	0.18	-3.39	0.000667	0.000944	-13.48	1.09e-06	1.32e-06	14.59	0	0	-1.54	0.13	0.26
contig1848	Uncharacterized_protein_OS=Crassostrea_gigas_GN=CGI_10022149_PE=4_SV=1	-1.69	0.05	0.09	-1.87	0.02	0.02	2.98	3.57e-08	8.6e-08	1.04	0.88	0.78	-8.3	4.01e-07	1.91e-06
contig18480	Metalloproteinase_inhibitor_3_OS=Crassostrea_gigas_GN=CGI_10000389_PE=4_SV=1	-1.7	0.14	0.23	-3.9	0.0032	0.00525	-7.22	0.0004	0.000451	24.31	0	0	-1.44	0.3	0.47
contig18490	Glucose-regulated_protein_94_OS=Crassostrea_gigas_GN=GRP94_PE=2_SV=1	-5.38	0.00193	0.00483	-1.17	0.66	0.6	4.42	4.08e-08	8.03e-08	-3.54	0.00931	0.00943	-79.11	5.06e-05	0.000132
contig185	Putative_C1q_domain_containing_protein_MgC1q46_OS=Mytilus_galloprovincialis_GN=MgC1q46_PE=2_SV=1	-2.04	0.000209	0.00067	-15.98	1.32e-15	4.76e-15	-4918.91	1.46e-18	4.33e-18	-767.6	1.66e-18	8.71e-18	-550.58	1.75e-18	1.4e-17
contig18541	Naked_cuticle-like_protein_1_OS=Crassostrea_gigas_GN=CGI_10023852_PE=4_SV=1	-6.09	0.25	0.36	1.51	0.64	0.79	20.81	2.5e-08	3.95e-08	-1.61	0.67	0.66	-13.53	0.19	0.25
contig1857	Uncharacterized_protein_OS=Octopus_bimaculoides_GN=OCBIM_22002800mg_PE=4_SV=1	-45.69	1.03e-11	6.15e-11	-74.77	5.81e-12	3.1e-11	-87.64	5.37e-12	1.09e-11	-300.88	2.75e-12	1.05e-11	-67.19	6.34e-12	3.66e-11
contig1858	Nacre_protein_OS=Pinctada_fucata_GN=N19_PE=4_SV=1	-1.69	2.96e-11	2.89e-10	-3.13	5.91e-33	5.44e-36	-28.1	2.69e-81	4.56e-81	-16.99	2.58e-76	2.26e-77	-13.91	8.79e-74	5e-71
contig186	Putative_C1q_domain_containing_protein_MgC1q46_OS=Mytilus_galloprovincialis_GN=MgC1q46_PE=2_SV=1	-1.05	0.63	0.78	-1.75	1.69e-07	8.93e-09	-1.52	0.000124	6.26e-05	-2.91	7.05e-18	4.64e-20	-1012.07	8.7e-53	1.48e-51
contig1860	Uncharacterized_protein_(Fragment)_OS=Arion_vulgaris_GN=ORF21612_PE=4_SV=1	2.39	0.02	0.03	2.53	0.01	0.04	7.57	2.14e-10	5.04e-10	4.23	1.33e-05	8.91e-05	4.45	2.23e-06	3.05e-06
contig1861	not available	1.67	0.00175	0.00377	2.35	4.59e-08	2.92e-06	5.64	0	0	2.19	1.04e-06	5.17e-05	-5.9	8.01e-09	6.78e-08
contig1862	Uncharacterized_protein_OS=Crassostrea_gigas_GN=CGI_10010255_PE=4_SV=1	-1.19	0.25	0.39	-1.26	0.14	0.08	-4.38	1.21e-10	1.37e-10	-2.24	1.54e-05	2.81e-06	-1.29	0.11	0.31
contig18621	Uncharacterized_protein_(Fragment)_OS=Arion_vulgaris_GN=ORF206886_PE=4_SV=1	-9.03	0.00645	0.01	-3.08	0.06	0.09	41.17	0	0	-2.14	0.16	0.15	-16.65	0.00326	0.00694
contig18646	Collagen-like_protein-2_OS=Mytilus_coruscus_PE=2_SV=1	2.27	0.09	0.15	-1.36	0.64	0.66	4.4	0.00199	0.00271	8.94	8.99e-09	6.3e-08	1.38	0.56	0.55
contig1868	Nacre_protein_OS=Pinctada_fucata_GN=N19_PE=4_SV=1	-1.07	0.64	0.78	-4.73	6.96e-11	7.42e-11	-836.63	8.69e-20	2.6e-19	-54.65	7.32e-19	2.91e-18	-40.66	1.44e-18	1.48e-17
contig18687	Putative_C1q_domain_containing_protein_MgC1q3_OS=Mytilus_galloprovincialis_GN=MgC1q3_PE=2_SV=1	1.39	0.63	0.73	2.92	0.07	0.16	1.8	0.41	0.45	25.41	0	0	5.71	0.000547	0.000915
contig18703	Titin_OS=Crassostrea_gigas_GN=CGI_10022355_PE=4_SV=1	-3.56	0.00341	0.00825	-1.27	0.47	0.44	11.8	0	0	-1.95	0.07	0.06	-26.67	1.51e-05	4.47e-05
contig18727	Conoporin_5_OS=Conus_geographus_PE=2_SV=1	-17.26	0.01	0.03	3.1	0.00507	0.02	1.36	0.56	0.61	8.85	2.66e-11	3.14e-10	-27.93	0.00966	0.02
contig18728	Conoporin_5_OS=Conus_geographus_PE=2_SV=1	1.33	0.76	0.83	4.12	0.06	0.13	4.53	0.06	0.07	28.87	3.63e-12	2.13e-11	-3.48	0.38	0.47
contig18748	Uncharacterized_protein_OS=Crassostrea_gigas_GN=CGI_10025854_PE=4_SV=1	-1.52	0.07	0.13	-4.74	1.78e-06	2.67e-06	-5.18	1.37e-06	1.42e-06	-2.33	0.00157	0.000806	-12.68	3.01e-09	1.77e-08
contig18825	Calcium-binding_mitochondrial_carrier_protein_Aralar1_OS=Crassostrea_gigas_GN=CGI_10018434_PE=3_SV=1	-1.22	0.81	0.89	1.69	0.46	0.64	14.94	3.22e-08	5.14e-08	3.19	0.06	0.12	-1.61	0.6	0.71
contig18870	Filamin-A_OS=Crassostrea_gigas_GN=CGI_10012231_PE=4_SV=1	1.67	0.01	0.03	2.61	7.59e-07	2.06e-05	11.95	0	0	3.57	3.98e-12	4.08e-10	-8.05	1.05e-06	4.77e-06
contig18921	Uncharacterized_protein_OS=Octopus_bimaculoides_GN=OCBIM_22029671mg_PE=4_SV=1	-2.88	0.21	0.31	3.86	0.00427	0.02	10.09	5.55e-08	8.91e-08	84.93	0	0	-27.31	0.04	0.06
contig18941	Uncharacterized_protein_(Fragment)_OS=Arion_vulgaris_GN=ORF107462_PE=4_SV=1	-1.48	0.000813	0.00255	1.72	1.22e-08	6.49e-06	4.74	0	0	3.34	0	0	-1.09	0.45	0.94
contig18956	not available	5.33	0.000104	0.000291	4.91	0.00046	0.00214	1.35	0.64	0.69	18.31	0	0	-3.31	0.18	0.25
contig18960	Uncharacterized_protein_OS=Lottia_gigantea_GN=LOTGIDRAFT_229698_PE=4_SV=1	-1.9	0.43	0.56	2.21	0.17	0.33	27.74	0	0	1.36	0.64	0.81	-7.84	0.09	0.14
contig18961	not available	-4.68	0.67	0.77	1.98	0.73	0.84	179.82	1.07e-12	2.39e-12	7.88	0.17	0.24	- infinite	0.55	0.62
contig18962	Dual_specificity_protein_kinase_CLK2_OS=Crassostrea_gigas_GN=CGI_10016662_PE=4_SV=1	-2.59	0.46	0.59	2.78	0.2	0.35	32.75	9.31e-12	2.04e-11	1.54	0.64	0.78	-6.44	0.27	0.34
contig18987	Uncharacterized_protein_OS=Crassostrea_gigas_GN=CGI_10011439_PE=4_SV=1	2.19	0.05	0.08	1.54	0.32	0.55	7.99	8.26e-10	1.79e-09	8.59	2.14e-12	3.33e-11	-1.82	0.28	0.41
contig1901	HSP90_OS=Mytilus_coruscus_GN=HSP90_PE=2_SV=1	-2.02	4.7e-19	8.42e-18	1.17	0.02	0.42	2.26	0	0	1.82	0	0	-4.31	8.76e-50	2.6e-45
contig19063	not available	7.09	4.06e-12	2.23e-11	-1.09	0.85	0.78	-1.71	0.32	0.32	-2.71	0.09	0.09	-1.52	0.4	0.55
contig1907	Paramyosin_OS=Haliotis_discus_discus_GN=hald2_PE=2_SV=1	1.83	1.97e-08	6.23e-08	1.38	0.00639	0.09	3.16	0	0	1.12	0.35	0.99	-4.99	2.29e-16	1.15e-14
contig1910	not available	-3.29	0.03	0.06	3.63	1.56e-05	0.000145	6.3	2.92e-10	7.13e-10	58.8	0	0	-22.32	0.000839	0.00197
contig1911	Uncharacterized_protein_OS=Lottia_gigantea_GN=LOTGIDRAFT_164873_PE=4_SV=1	7.7	0.6	0.7	1125.62	5.4e-14	3.67e-13	3.69	0.8	0.82	14.45	0.45	0.53	- infinite	0.82	0.87
contig1912	Uncharacterized_protein_(Fragment)_OS=Arion_vulgaris_GN=ORF12544_PE=4_SV=1	16.25	0.4	0.52	1693.38	0	0	6.15	0.7	0.72	26.26	0.29	0.37	-1	1	1
contig1913	Uncharacterized_protein_OS=Octopus_bimaculoides_GN=OCBIM_22009265mg_PE=4_SV=1	628.54	0	0	1034.46	0	0	1771.01	0	0	300.72	0	0	956.44	0	0
contig1915	DNA_replication_complex_GINS_protein_PSF2_OS=Crassostrea_gigas_GN=CGI_10010421_PE=3_SV=1	-4.54	2.09e-08	1.03e-07	-1.47	0.05	0.04	-3.16	5.22e-06	4.63e-06	-1.69	0.01	0.00407	-2.36	0.000126	0.000881
contig19173	Uncharacterized_protein_OS=Crassostrea_gigas_GN=CGI_10025423_PE=4_SV=1	1.4	0.39	0.5	2.24	0.03	0.09	6.52	5.47e-09	1.11e-08	4.19	1e-05	7.09e-05	-2.87	0.07	0.12
contig19197	Uncharacterized_protein_OS=Arion_vulgaris_GN=ORF67462_PE=4_SV=1	29.88	0	0	53.88	0	0	1.49	0.65	0.69	3.91	0.04	0.08	5.33	0.00574	0.00875
contig19211	not available	40.7	2.22e-16	1.79e-15	4.2	0.07	0.15	45.01	6.22e-14	1.58e-13	184.79	0	0	4.97	0.03	0.04
contig1923	Heat_shock_protein_60_OS=Biomphalaria_glabrata_GN=HSP60_PE=2_SV=1	-1.53	0.32	0.45	-1.01	0.98	0.86	6.15	3.23e-10	7.88e-10	2.7	0.00167	0.00819	-10.32	0.00174	0.00411
contig19255	Sodium_channel_protein_OS=Doryteuthis_opalescens_PE=2_SV=1	1.79	0.18	0.27	1.33	0.56	0.78	17.65	0	0	4.78	2.21e-05	0.000121	1.01	0.98	0.91
contig193	Uncharacterized_protein_OS=Crassostrea_gigas_GN=CGI_10000276_PE=4_SV=1	-2.85	0	0	1.69	0	0	-6.5	0	0	-7.01	0	0	-1.11	3.39e-09	0.06
contig1932	Superoxide_dismutase_[Cu-Zn]_OS=Mytilus_galloprovincialis_PE=2_SV=1	559.54	5.69e-13	3.66e-12	1013.65	0	0	882.2	6.22e-15	1.61e-14	384.43	1.67e-08	4.87e-08	-1.34	0.95	0.98
contig1934	Myticusin-alpha_OS=Mytilus_coruscus_PE=2_SV=1	-3.52	2.58e-13	2.11e-12	-12.67	2.27e-24	4.58e-24	-115.01	8.61e-30	2.57e-29	-129.22	6.3e-30	3.26e-29	-20.79	1e-26	2.47e-25
contig1942	not available	-3.17	0.000487	0.0014	1.26	0.32	0.65	7.46	0	0	1.27	0.3	0.65	-2.36	0.00482	0.02
contig1947	not available	1.24	0.85	0.91	5.86	0.04	0.09	39.05	1.6e-09	2.84e-09	9.96	0.00286	0.00639	-2.28	0.59	0.69
contig1949	Uncharacterized_protein_OS=Arion_vulgaris_GN=ORF113421_PE=4_SV=1	4.62	0.08	0.13	2.91	0.28	0.43	57.46	1.28e-13	3.16e-13	12.98	0.000414	0.00103	-6.7	0.37	0.45
contig1951	Cholecystokinin_receptor_OS=Crassostrea_gigas_GN=CGI_10026672_PE=3_SV=1	2.36	0.00199	0.00452	-1.09	0.81	0.72	1.68	0.12	0.15	4.55	1.73e-09	3.62e-08	-1.82	0.14	0.24
contig1952	Uncharacterized_protein_(Fragment)_OS=Arion_vulgaris_GN=ORF76117_PE=4_SV=1	11.5	2e-11	1.09e-10	4.7	0.000753	0.00337	1.8	0.33	0.38	5.73	9e-05	0.000362	-1.66	0.49	0.62
contig19525	Fibrinogen-related_protein_9_OS=Mytilus_galloprovincialis_PE=2_SV=1	1.75	0.43	0.55	5.75	0.00217	0.00767	23.84	4.35e-12	1e-11	6.47	0.000899	0.00258	-2	0.48	0.6
contig19526	Fibrinogen-related_protein_9_OS=Mytilus_galloprovincialis_PE=2_SV=1	1.07	0.89	0.93	4.17	0.000108	0.000667	9.35	6.8e-11	1.6e-10	3.37	0.00181	0.00698	-1.01	0.99	0.93
contig19527	Fibrinogen-related_protein_9_OS=Mytilus_galloprovincialis_PE=2_SV=1	2.85	0.05	0.09	3.33	0.02	0.07	15.66	5.87e-11	1.29e-10	5.35	0.000562	0.00188	2.28	0.14	0.16
contig19534	Ependymin-related_protein_1_OS=Haliotis_asinina_GN=Sometsuke_PE=1_SV=1	6.75	2.22e-16	1.79e-15	3.25	2.61e-05	0.000255	1.99	0.04	0.05	6.63	9.55e-15	3.82e-13	2.55	0.00119	0.00127
contig19537	Uncharacterized_protein_OS=Lottia_gigantea_GN=LOTGIDRAFT_154656_PE=4_SV=1	14.15	2.73e-08	1.16e-07	16.04	8.52e-09	5.85e-08	5.13	0.02	0.02	17.6	1.91e-09	9.62e-09	4.87	0.00936	0.01
contig1954	Cholecystokinin_receptor_OS=Crassostrea_gigas_GN=CGI_10026672_PE=3_SV=1	4.13	5.84e-08	2.19e-07	1.6	0.16	0.36	1.36	0.4	0.47	4.37	4.87e-08	6.87e-07	-2.67	0.04	0.08
contig19545	Fibrinogen-related_protein_9_OS=Mytilus_galloprovincialis_PE=2_SV=1	1.67	0.3	0.41	3.41	0.00436	0.02	19.36	0	0	6.27	1.67e-06	9.53e-06	-1.2	0.76	0.89
contig19568	Uncharacterized_protein_OS=Octopus_bimaculoides_GN=OCBIM_22026941mg_PE=4_SV=1	-1.72	0.57	0.68	1.8	0.42	0.61	16.12	2.9e-08	4.64e-08	2.03	0.32	0.48	-5.99	0.19	0.26
contig19615	Uncharacterized_protein_OS=Octopus_bimaculoides_GN=OCBIM_22031289mg_PE=4_SV=1	-1.05	0.89	0.95	2.17	0.02	0.07	5.5	4.95e-09	1.06e-08	2.96	0.000386	0.00229	-2.4	0.07	0.13
contig19630	Bifunctional_3'-phosphoadenosine_5'-phosphosulfate_synthetase_OS=Crassostrea_gigas_GN=CGI_10022824_PE=3_SV=1	5.03	0.02	0.04	3.71	0.08	0.17	32.72	8.04e-12	1.77e-11	12.75	1.35e-05	4.3e-05	-1.35	0.78	0.88
contig1964	not available	-3.5	0.00268	0.00664	-2.14	0.04	0.05	3.79	4.57e-08	9.48e-08	-1.93	0.07	0.05	-20.5	1.08e-05	3.35e-05
contig1965	Uncharacterized_protein_OS=Octopus_bimaculoides_GN=OCBIM_22006542mg_PE=3_SV=1	1.03	0.92	0.94	2.77	2.98e-05	0.000358	5.98	3.77e-15	1.56e-14	1.3	0.37	0.67	-5.72	0.000405	0.00128
contig19666	Fumarate_hydratase_class_I,_aerobic_OS=Crassostrea_gigas_GN=CGI_10019072_PE=4_SV=1	-1.11	0.78	0.87	1.19	0.64	0.88	5.71	2.77e-09	6.09e-09	1.26	0.54	0.8	-6.15	0.00471	0.01
contig1967	not available	-1.01	0.95	1	1.55	0.01	0.09	1.94	0.000281	0.00055	-1.29	0.23	0.12	-7.08	5.91e-09	4.48e-08
contig1969	not available	-3.43	9.26e-06	3.33e-05	-2.47	0.000397	0.00037	1.24	0.29	0.37	-1.59	0.04	0.02	-6.08	4.04e-08	2.8e-07
contig1980	Putative_binding_(Fragment)_OS=Mytilus_edulis_PE=2_SV=1	-2.02	0.000214	0.000685	-3.44	3.19e-08	2.53e-08	-21.42	1.89e-16	4.63e-16	-7.86	3.33e-13	3.2e-13	-1.82	0.00117	0.00756
contig19805	not available	- infinite	0.3	0.41	2.71	0.36	0.51	38.7	2.63e-08	4.03e-08	2.22	0.49	0.61	-42.06	0.31	0.38
contig19822	not available	2.39	0.2	0.3	3.69	0.04	0.1	22.25	7.57e-11	1.58e-10	3.94	0.03	0.07	-40.06	0.11	0.15
contig1983	Arginine_kinase_OS=Hyriopsis_schlegelii_PE=2_SV=1	-15.58	2.81e-32	3.36e-31	-1.33	0.01	0.00373	-5.4	1.42e-21	1.72e-21	-2.17	9.16e-09	2.85e-10	-1.04	0.69	0.85
contig1984	Arginine_kinase_OS=Hyriopsis_schlegelii_PE=2_SV=1	-16.61	1.15e-62	1.76e-61	-2.22	9.81e-17	5.06e-19	-5.14	1.17e-39	6.03e-40	-1.87	1.09e-11	1.03e-14	-1.19	0.03	0.25
contig1985	PDZ_domain-containing_protein-1_OS=Mytilus_coruscus_PE=2_SV=1	4.38	0	0	2.38	0	2.21e-14	5.63	0	0	3.7	0	0	-2.28	3.38e-08	1.07e-06
contig1986	PDZ_domain-containing_protein-1_OS=Mytilus_coruscus_PE=2_SV=1	5.52	0	0	2.47	0	0	7.41	0	0	4.19	0	0	-2.66	1.15e-12	1.26e-10
contig1988	Uncharacterized_protein_(Fragment)_OS=Lottia_gigantea_GN=LOTGIDRAFT_63818_PE=4_SV=1	-1.09	0.77	0.86	1.46	0.16	0.4	5.65	7.77e-15	3.21e-14	1.47	0.16	0.39	-5.49	0.00031	0.00103
contig19886	Uncharacterized_protein_(Fragment)_OS=Octopus_bimaculoides_GN=OCBIM_22022208mg_PE=4_SV=1	-75.42	0.00547	0.01	-1.07	0.9	0.83	12.73	1.11e-15	3.63e-15	2.67	0.02	0.05	- infinite	0.00462	0.00882
contig19904	not available	-1.29	0.31	0.44	-6.47	2.78e-06	5.44e-06	-17.7	5.36e-08	6.97e-08	-13.67	9.85e-08	1.66e-07	-5.34	8.03e-06	3.82e-05
contig19907	Chitinase-like_protein-3_(Fragment)_OS=Mytilus_galloprovincialis_PE=2_SV=1	4.09	6.96e-07	2.35e-06	4.87	2.24e-08	3.27e-07	4.29	4.69e-06	7.81e-06	9.41	0	0	-1.25	0.59	0.77
contig19925	Perlwapin-like_protein_OS=Mytilus_galloprovincialis_PE=1_SV=1	-5.86	0.00318	0.00764	-1.15	0.72	0.66	-1.64	0.26	0.26	19.85	0	0	-5.74	0.00341	0.00835
contig19926	Perlwapin-like_protein_OS=Mytilus_galloprovincialis_PE=1_SV=1	2.31	0.3	0.42	12.28	1.82e-05	8.15e-05	3.91	0.1	0.11	57.63	0	0	2.76	0.2	0.23
contig19966	Double-stranded_RNA-binding_protein_Staufen-like_protein_2_OS=Crassostrea_gigas_GN=CGI_10015882_PE=4_SV=1	-1.31	0.56	0.68	1.74	0.15	0.33	8.29	3.32e-12	9.17e-12	2.16	0.04	0.1	-8.76	0.00635	0.01
contig20003	Protein_phosphatase_1K,_mitochondrial_OS=Crassostrea_gigas_GN=CGI_10017274_PE=4_SV=1	-3.3	0.51	0.62	-3.05	0.53	0.62	38.49	9.44e-09	1.53e-08	-4.84	0.44	0.49	- infinite	0.28	0.34
contig20054	Uncharacterized_protein_OS=Crassostrea_gigas_GN=CGI_10019677_PE=4_SV=1	7.39	1.95e-11	1.03e-10	1.76	0.18	0.36	3.09	0.00529	0.00724	10.3	1.11e-15	2.55e-14	4.49	7.25e-06	1.04e-05
contig20087	Uncharacterized_protein_OS=Lottia_gigantea_GN=LOTGIDRAFT_168377_PE=4_SV=1	-1.23	0.9	0.95	-1.01	1	0.97	47.43	6.14e-08	8.87e-08	5.99	0.09	0.14	-7.13	0.46	0.54
contig20091	Uncharacterized_protein_(Fragment)_OS=Arion_vulgaris_GN=ORF145428_PE=3_SV=1	-8.38	7.2e-07	2.75e-06	-3.85	9.52e-05	0.000138	-76.71	6.25e-09	9.76e-09	-64.98	6.74e-09	1.79e-08	-6.04	4.22e-06	1.98e-05
contig20095	FERM_domain-containing_protein_4A_OS=Crassostrea_gigas_GN=CGI_10006498_PE=4_SV=1	-11.49	0.03	0.06	1.52	0.43	0.64	15.3	1.58e-14	4.69e-14	1.12	0.85	1	-170.57	0.02	0.03
contig201	Neutral_and_basic_amino_acid_transport_protein_rBAT_OS=Crassostrea_gigas_GN=CGI_10016534_PE=4_SV=1	1.02	0.91	0.93	1.25	0.21	0.56	4.35	0	0	3.25	8.88e-16	6.33e-13	-2.97	1.47e-05	0.000106
contig2011	Mytilin_C_OS=Mytilus_trossulus_PE=2_SV=1	-2.86	0	0	-5.37	0	0	-15.27	0	0	-3.84	0	0	-1.29	2.7e-234	1.41e-128
contig20126	Uncharacterized_protein_(Fragment)_OS=Arion_vulgaris_GN=ORF174665_PE=4_SV=1	-2.56	0.59	0.7	3.17	0.28	0.42	42.16	9.39e-09	1.52e-08	1.47	0.76	0.86	-7.84	0.4	0.48
contig20130	Uncharacterized_protein_OS=Crassostrea_gigas_GN=CGI_10006869_PE=4_SV=1	1.14	0.72	0.8	1.93	0.05	0.16	14.22	0	0	3.26	0.000114	0.000754	2.32	0.00818	0.00871
contig20164	not available	-1.24	0.26	0.4	-1.02	0.91	0.66	4.36	0	0	1.65	0.00273	0.03	-2.6	6.54e-05	0.000452
contig2020	Uncharacterized_protein_OS=Crassostrea_gigas_GN=CGI_10016482_PE=4_SV=1	-4.11	1e-42	2.19e-41	-35.42	1.64e-82	3.08e-82	-3.74	5.18e-37	1.48e-37	-2.58	3.41e-25	2.15e-29	-15.27	4.58e-74	1.96e-71
contig2023	not available	-6.74	2.78e-07	1.12e-06	1.2	0.38	0.75	2.58	8.72e-07	1.96e-06	1.15	0.53	0.94	-452.29	1.37e-10	6.34e-10
contig20244	Uncharacterized_protein_OS=Crassostrea_gigas_GN=CGI_10009013_PE=4_SV=1	1.44	0.31	0.42	-1.3	0.54	0.53	9.33	0	6.32e-16	5.04	8.75e-09	1.21e-07	-2.77	0.05	0.09
contig2026	Uncharacterized_protein_OS=Lottia_gigantea_GN=LOTGIDRAFT_129117_PE=4_SV=1	-1.74	0.01	0.03	1.36	0.1	0.35	-7.88	4.77e-09	6.15e-09	-1.04	0.86	0.53	1.2	0.33	0.23
contig20260	Uncharacterized_protein_OS=Octopus_bimaculoides_GN=OCBIM_22029724mg_PE=4_SV=1	1.09	0.78	0.84	1.56	0.12	0.32	5.59	1.17e-12	3.89e-12	2.05	0.00945	0.04	-2.24	0.04	0.09
contig2029	Fatty_acid-binding_protein,_brain_OS=Crassostrea_gigas_GN=CGI_10011204_PE=4_SV=1	-6.38	1.26e-06	4.72e-06	1.52	0.04	0.19	18.92	0	0	-1.01	0.97	0.66	-6.65	1.01e-06	5.01e-06
contig20338	Dihydrolipoyl_dehydrogenase_OS=Lottia_gigantea_GN=LOTGIDRAFT_219043_PE=4_SV=1	-1.16	0.76	0.85	1.92	0.11	0.26	13.33	0	0	2.56	0.02	0.05	-5.54	0.03	0.05
contig204	Defensin_OS=Mytilus_galloprovincialis_PE=2_SV=1	-1.42	1.52e-07	9.96e-07	-1.49	8.34e-09	1.41e-11	-40.76	2.09e-105	3.76e-105	-41.4	4.59e-106	2.76e-106	-2.73	4.47e-35	4.26e-30
contig20415	G-protein_coupled_receptor_98_OS=Crassostrea_gigas_GN=CGI_10005042_PE=4_SV=1	-1.64	0.41	0.54	1.37	0.53	0.75	9.31	1.03e-09	2.14e-09	2.43	0.05	0.11	-1.78	0.35	0.48
contig2042	Cold-shock_domain_protein_OS=Mytilus_trossulus_PE=2_SV=1	1.25	0.006	0.01	1.67	7.69e-11	2.93e-07	6.69	0	0	3.12	0	0	-3.16	5.84e-22	4.84e-19
contig2044	Schistosomin-like_peptide_OS=Haliotis_asinina_PE=2_SV=1	-7	9.31e-23	1.1e-21	-4.93	8.62e-19	3.51e-19	-162.15	1.32e-33	4.07e-33	-180.29	1.04e-33	5.69e-33	-7.56	2e-23	1.29e-21
contig2048	Uncharacterized_protein_(Fragment)_OS=Arion_vulgaris_GN=ORF222868_PE=4_SV=1	-2.7	0.000708	0.00198	-3.27	0.000151	0.00019	-6.76	1.02e-06	1.13e-06	-2.71	0.000822	0.000501	-77.11	8.6e-10	3.95e-09
contig20487	Putative_C1q_domain_containing_protein_MgC1q89_OS=Mytilus_galloprovincialis_GN=MgC1q89_PE=2_SV=1	-155.97	8.35e-12	4.98e-11	-17.86	2.43e-10	8.94e-10	- infinite	5.3e-12	1.11e-11	-711.06	5.88e-12	2.24e-11	-110.01	1.01e-11	5.47e-11
contig2060	GC-rich_sequence_DNA-binding_factor-like_protein_OS=Crassostrea_gigas_GN=CGI_10006840_PE=4_SV=1	-1.22	0.59	0.7	2.34	0.00393	0.02	4.08	8.95e-07	1.6e-06	4.54	5.5e-09	9.77e-08	-16.41	0.000294	0.000777
contig20608	Uncharacterized_protein_OS=Lottia_gigantea_GN=LOTGIDRAFT_182444_PE=4_SV=1	-1.23	0.87	0.93	4.36	0.08	0.17	28.22	5.36e-08	7.93e-08	7.48	0.00833	0.02	-2.53	0.53	0.63
contig2061	not available	-3.11	0.2	0.31	18	2.22e-16	3.25e-15	1.66	0.42	0.47	4	0.00505	0.01	1.16	0.82	0.79
contig20641	Uncharacterized_protein_OS=Lottia_gigantea_GN=LOTGIDRAFT_154423_PE=4_SV=1	-5.52	0.19	0.29	-6.6	0.17	0.25	-3.74	0.27	0.29	14.14	1.29e-08	6.41e-08	-1.19	0.84	0.93
contig20644	Uncharacterized_protein_OS=Lottia_gigantea_GN=LOTGIDRAFT_156607_PE=4_SV=1	-2.09	0.43	0.56	-3.95	0.23	0.32	-2.41	0.39	0.41	22.9	3.77e-15	3.46e-14	-2.33	0.39	0.49
contig20703	Uncharacterized_protein_OS=Octopus_bimaculoides_GN=OCBIM_22036489mg_PE=4_SV=1	8.74	0.000228	0.000632	18.62	1.31e-08	8.28e-08	11.02	0.000183	0.000245	11.5	2.74e-05	8.6e-05	2.29	0.3	0.32
contig20715	not available	4.83	0.06	0.11	61.11	0	0	17.86	7.38e-05	9.79e-05	22.97	5.49e-07	1.77e-06	3.9	0.13	0.16
contig20716	Eukaryotic_translation_initiation_factor_2-alpha_kinase_4_OS=Crassostrea_gigas_GN=CGI_10019588_PE=4_SV=1	1.85	0.6	0.7	31.64	6e-08	2.99e-07	20.26	0.000139	0.000181	9.82	0.00739	0.01	-2.1	0.66	0.75
contig20757	Spectrin_alpha_chain_OS=Crassostrea_gigas_GN=CGI_10025721_PE=4_SV=1	-1.66	0.58	0.69	4.6	0.00794	0.03	36.38	0	0	4.61	0.00853	0.02	-5.17	0.19	0.26
contig2083	TGF-beta-activated_kinase_1_and_MAP3K7-binding_protein_OS=Mytilus_galloprovincialis_PE=2_SV=1	-74.22	1.95e-82	2.67e-81	5.44	0	0	-7.72	2.07e-56	1.2e-56	-1.84	9.05e-13	2.8e-16	-1.65	8.74e-10	3.71e-07
contig20871	Uncharacterized_protein_OS=Octopus_bimaculoides_GN=OCBIM_22000685mg_PE=4_SV=1	-2.02	0.01	0.03	1.19	0.45	0.8	4.51	1.78e-15	9.43e-15	1.42	0.12	0.35	-2.06	0.01	0.04
contig20913	Uncharacterized_protein_OS=Lottia_gigantea_GN=LOTGIDRAFT_164018_PE=3_SV=1	1.24	0.75	0.83	2.1	0.23	0.4	14.91	1.46e-09	2.8e-09	1.63	0.46	0.63	-2.66	0.3	0.4
contig2102	not available	-1.27	0.44	0.58	1.89	0.01	0.07	5.89	2.22e-15	9.98e-15	1.75	0.04	0.13	-4.35	0.000994	0.00309
contig21022	Supervillin_OS=Crassostrea_gigas_GN=CGI_10014153_PE=4_SV=1	-7.69	0.03	0.05	1.39	0.5	0.72	12.61	4.73e-14	1.4e-13	-2.25	0.22	0.22	-10.53	0.02	0.04
contig2105	Tripartite_motif-containing_protein_2_OS=Crassostrea_gigas_GN=CGI_10001590_PE=4_SV=1	-3.37	2.21e-22	3.22e-21	-3.75	2.91e-24	1.19e-25	-6.2	6.09e-33	5.63e-33	-9.22	7.19e-40	6.87e-41	-7.2	1.03e-36	3.45e-34
contig21132	Filamin-like_protein-1_(Fragment)_OS=Mytilus_galloprovincialis_PE=2_SV=1	-2.44	0.09	0.15	1.72	0.14	0.32	23.1	0	0	1.37	0.42	0.67	-21.56	0.00148	0.00329
contig21137	not available	1.67	0	0	-1.35	4.11e-08	8.61e-12	-4.26	5.71e-78	2.01e-79	-1.02	0.73	0.02	2.23	0	0
contig2119	Ryanodine_receptor_44F_OS=Crassostrea_gigas_GN=CGI_10019324_PE=4_SV=1	-112.72	3.19e-12	1.97e-11	-33.17	1.54e-11	7.14e-11	-4.56	1.1e-06	1.09e-06	-3.63	6.63e-06	3.74e-06	-10.2	1.15e-09	8.13e-09
contig2120	Uncharacterized_protein_OS=Octopus_bimaculoides_GN=OCBIM_22005733mg_PE=4_SV=1	-11.79	1.76e-17	1.62e-16	-8.86	4.88e-16	9.73e-16	-1.92	0.000329	0.000251	-2.18	1.76e-05	2.98e-06	-5.94	9.09e-14	2.12e-12
contig21235	CCR4-NOT_transcription_complex_subunit_1_OS=Crassostrea_gigas_GN=CGI_10028250_PE=4_SV=1	-4.23	0.00239	0.00592	8.04	0	0	-11.71	0.000134	0.000158	-41.12	2.27e-05	4.5e-05	-2.75	0.02	0.04
contig2124	Transgelin_OS=Crassostrea_gigas_GN=CGI_10006015_PE=3_SV=1	-3.24	3.11e-20	4.2e-19	1.09	0.37	0.96	2.98	0	0	-1.65	2.94e-06	3.95e-08	-4.26	1.16e-25	5.49e-23
contig21256	Titin_OS=Crassostrea_gigas_GN=CGI_10016806_PE=4_SV=1	2.02	0.64	0.74	15.74	0.00564	0.01	66.72	3.41e-08	5.07e-08	2.77	0.49	0.6	1.12	0.95	0.94
contig2126	Nucleolar_GTP-binding_protein_1_OS=Crassostrea_gigas_GN=CGI_10008002_PE=3_SV=1	-3.69	1.83e-05	6.34e-05	-1.43	0.13	0.11	4.13	2.22e-16	1.24e-15	-1.66	0.04	0.02	-15.75	2.14e-09	1.21e-08
contig2127	Nucleolar_GTP-binding_protein_1_OS=Octopus_bimaculoides_GN=OCBIM_22009417mg_PE=3_SV=1	-3.66	2.36e-06	8.9e-06	-1.28	0.23	0.18	3.61	8.88e-16	5.4e-15	-1.68	0.02	0.00937	-10.26	3.31e-10	2.54e-09
contig21282	Uncharacterized_protein_OS=Lottia_gigantea_GN=LOTGIDRAFT_190233_PE=4_SV=1	-2.48	9.14e-05	0.000298	-2.67	4.29e-05	3.67e-05	1	0.99	0.91	-3.12	6.06e-06	2.56e-06	-6.34	1.53e-09	1.44e-08
contig2129	Uncharacterized_protein_OS=Lottia_gigantea_GN=LOTGIDRAFT_222012_PE=3_SV=1	-1.99	0.43	0.56	1.54	0.52	0.71	13.04	3.36e-08	5.44e-08	2.28	0.18	0.31	-6.14	0.13	0.19
contig2130	Cytochrome_c_oxidase_subunit_1_OS=Allonautilus_scrobiculatus_GN=COX1_PE=3_SV=1	-1.85	0.000732	0.00216	-1.05	0.77	0.51	-1.55	0.02	0.01	-1.87	0.000792	0.000184	-4.28	3.74e-10	6.37e-09
contig21303	Beta-taxilin_OS=Crassostrea_gigas_GN=CGI_10017281_PE=4_SV=1	-1	1	1	4.76	0.00186	0.00723	23	8.88e-16	3.05e-15	3.09	0.04	0.09	-6.51	0.11	0.17
contig21304	Beta-taxilin_OS=Crassostrea_gigas_GN=CGI_10017281_PE=4_SV=1	-4.23	0.04	0.08	-1.41	0.51	0.52	10.07	5.02e-13	1.43e-12	1.79	0.17	0.33	-19.61	0.00607	0.01
contig2131	Uncharacterized_protein_OS=Crassostrea_gigas_GN=CGI_10018168_PE=4_SV=1	-183.9	1.02e-09	5.15e-09	-396.83	8.68e-10	4.39e-09	-3197.94	7.64e-10	1.35e-09	- infinite	7.49e-10	2.43e-09	-8.1	3.38e-07	1.64e-06
contig2133	Uncharacterized_protein_OS=Crassostrea_gigas_GN=CGI_10008855_PE=4_SV=1	-1.22	0.46	0.59	1.4	0.15	0.39	8.17	0	0	2	0.00141	0.01	-2.9	0.0014	0.0051
contig21394	Uncharacterized_protein_OS=Octopus_bimaculoides_GN=OCBIM_22017953mg_PE=4_SV=1	-2.04	0.35	0.47	1.67	0.37	0.57	17.1	4.42e-14	1.24e-13	2	0.21	0.35	-6.13	0.08	0.13
contig2145	not available	-1.37	0.82	0.89	6.72	0.02	0.05	47.18	2.43e-11	5.04e-11	6.59	0.03	0.05	-1.94	0.65	0.75
contig2146	not available	-1.65	0.3	0.43	3.48	0.000144	0.001	12.98	0	0	3.32	0.000337	0.00179	-3.36	0.04	0.08
contig21463	Hemagglutinin/amebocyte_aggregation_factor_(Fragment)_OS=Mytilus_edulis_GN=HAAF_PE=2_SV=1	-3.28	0.22	0.33	25.82	0	0	-24.75	0.06	0.07	-6.01	0.13	0.15	-2.6	0.29	0.4
contig2149	Uncharacterized_protein_OS=Arion_vulgaris_GN=ORF95878_PE=4_SV=1	-2.94	6.64e-05	0.000218	-3.32	2.22e-05	2.54e-05	-7.39	2.86e-08	3.39e-08	-3.62	9.59e-06	5.54e-06	-5.05	3.26e-07	2.12e-06
contig2151	Uncharacterized_protein_OS=Octopus_bimaculoides_GN=OCBIM_22025247mg_PE=4_SV=1	-2.15	0.03	0.07	1.72	0.04	0.15	5.54	1.98e-14	7.98e-14	1.69	0.05	0.16	-2.46	0.02	0.04
contig2152	Uncharacterized_protein_OS=Lottia_gigantea_GN=LOTGIDRAFT_163173_PE=4_SV=1	-2.12	0.03	0.06	1.48	0.13	0.35	4.64	3.62e-12	1.25e-11	1.34	0.27	0.56	-1.18	0.57	0.8
contig2153	Endoglucanase_OS=Lottia_gigantea_GN=LOTGIDRAFT_105466_PE=3_SV=1	1.01	0.98	0.99	2.77	0.04	0.1	11.6	6.25e-10	1.28e-09	3.37	0.01	0.03	-5.23	0.09	0.13
contig2154	Nucleosome_assembly_protein_1-like_4_OS=Crassostrea_gigas_GN=CGI_10003086_PE=3_SV=1	-4.15	0.00506	0.01	1.15	0.68	0.93	8.96	0	0	1.07	0.84	0.92	-9.01	0.000547	0.00149
contig21610	Uncharacterized_protein_OS=Arion_vulgaris_GN=ORF170141_PE=4_SV=1	2.75	0.00109	0.00259	-6.95	0.00476	0.00941	-1.94	0.18	0.19	4.76	6.09e-08	7.23e-07	21.95	0	0
contig2162	Uncharacterized_protein_OS=Arion_vulgaris_GN=ORF189625_PE=4_SV=1	5.43	0	0	2.89	4.19e-11	4.87e-09	7.58	0	0	2.05	4.36e-05	0.000983	-4.41	1.14e-06	7.49e-06
contig2166	Uncharacterized_protein_OS=Octopus_bimaculoides_GN=OCBIM_22013609mg_PE=4_SV=1	1.81	0.00026	0.000627	-1.42	0.1	0.07	-9.31	4.26e-10	6.19e-10	-8.68	4.63e-10	5.65e-10	-89.87	2.2e-13	1.43e-12
contig2170	Mago_nashi-like_protein_2_OS=Crassostrea_gigas_GN=CGI_10020782_PE=4_SV=1	-1.46	0.06	0.11	1.31	0.12	0.4	1.19	0.35	0.45	1.24	0.23	0.64	-4.66	3.46e-08	3.05e-07
contig2171	60_kDa_SS-A/Ro_ribonucleoprotein_OS=Crassostrea_gigas_GN=CGI_10026054_PE=4_SV=1	3.21	2.49e-05	7.26e-05	2.46	0.0029	0.02	6.97	3.47e-13	1.12e-12	7.09	1.11e-15	4.99e-14	1.05	0.89	0.8
contig2172	60_kDa_SS-A/Ro_ribonucleoprotein_OS=Crassostrea_gigas_GN=CGI_10017221_PE=4_SV=1	1.51	0.05	0.08	-1.15	0.57	0.46	2.97	3.38e-08	8.19e-08	2.33	1.14e-05	0.000241	-8.59	2.83e-07	1.36e-06
contig2176	Sestrin-1_OS=Crassostrea_gigas_GN=CGI_10015868_PE=4_SV=1	-1.16	0.82	0.89	2.05	0.18	0.35	20.53	0	0	1.72	0.33	0.51	-4.02	0.13	0.19
contig21790	Uncharacterized_protein_(Fragment)_OS=Octopus_bimaculoides_GN=OCBIM_22009544mg_PE=4_SV=1	1.76	0.08	0.13	1.97	0.03	0.11	4.84	4.46e-08	8.47e-08	2.2	0.01	0.04	-1.58	0.27	0.42
contig2180	not available	3.15	0.000165	0.000439	-1.84	0.2	0.23	5.07	1.99e-07	3.48e-07	16.49	0	0	9.36	0	0
contig21843	Senescence-associated_protein_(Fragment)_OS=Mytilus_edulis_PE=2_SV=1	-5	0.02	0.05	13.87	0	0	-3.91	0.05	0.05	-58.64	0.00257	0.00447	-5.32	0.02	0.04
contig21844	Uncharacterized_protein_OS=Crassostrea_gigas_GN=CGI_10000042_PE=4_SV=1	3.99	0.47	0.59	720.25	0	0	1.91	0.8	0.82	-6.85	0.68	0.72	3.55	0.52	0.58
contig2187	Uncharacterized_protein_(Fragment)_OS=Octopus_bimaculoides_GN=OCBIM_22034195mg_PE=3_SV=1	150.65	2.14e-06	7.43e-06	77.92	0.00121	0.00337	489.01	1.31e-13	3.1e-13	441.04	1.15e-14	5.57e-14	100.57	0.000136	0.000329
contig21899	Uncharacterized_protein_OS=Lottia_gigantea_GN=LOTGIDRAFT_180688_PE=4_SV=1	2.46	0.04	0.07	-1.46	0.52	0.55	4.11	0.00113	0.00158	7.51	1.21e-08	9.65e-08	-1.35	0.61	0.75
contig2190	Adenylyl_cyclase-associated_protein_OS=Crassostrea_gigas_GN=CGI_10022483_PE=3_SV=1	-1.03	0.93	0.97	1.37	0.39	0.65	10.06	0	0	2.49	0.00443	0.02	-5.11	0.00718	0.02
contig21911	Alpha-glucosidase_OS=Haliotis_discus_hannai_GN=HdAgl1_PE=2_SV=1	8.34	7.55e-15	4.97e-14	-8.24	0.009	0.02	1.26	0.61	0.67	3.62	0.000168	0.000914	3.26	0.000452	0.000575
contig21912	not available	-1.25	0.46	0.6	-1.12	0.7	0.61	4.21	5.55e-10	1.52e-09	1.64	0.06	0.19	-3.8	0.00134	0.00425
contig2192	Adenylyl_cyclase-associated_protein_OS=Crassostrea_gigas_PE=2_SV=1	-1.01	0.97	1	1.18	0.55	0.85	6.52	0	0	1.74	0.03	0.12	-4.6	0.000603	0.00197
contig21924	Uncharacterized_protein_OS=Lottia_gigantea_GN=LOTGIDRAFT_103055_PE=4_SV=1	-5.66	0.00578	0.01	1.04	0.92	0.93	22.93	0	0	1.27	0.52	0.78	-9.43	0.00205	0.00482
contig21936	Sodium-coupled_monocarboxylate_transporter_2_OS=Crassostrea_gigas_GN=CGI_10007221_PE=3_SV=1	5.56	2.5e-08	1.02e-07	5.47	1.12e-07	1.2e-06	4.19	0.000109	0.000165	12.56	0	0	-1.53	0.4	0.56
contig21937	Uncharacterized_protein_OS=Lottia_gigantea_GN=LOTGIDRAFT_107431_PE=3_SV=1	8.24	0.00128	0.00316	8.72	0.00128	0.00434	11.58	0.000444	0.00058	49.26	0	0	1.01	0.99	0.96
contig21960	Uncharacterized_protein_OS=Lottia_gigantea_GN=LOTGIDRAFT_156605_PE=3_SV=1	6.29	0.00362	0.00824	5.63	0.01	0.03	10.96	0.000192	0.000256	34.19	2.89e-15	2.24e-14	1.46	0.67	0.68
contig2198	Krueppel-like_factor_5_OS=Crassostrea_gigas_GN=CGI_10000441_PE=4_SV=1	2.87	9.88e-10	4.05e-09	1.73	0.00574	0.04	6.89	0	0	5.65	0	0	-1.7	0.04	0.11
contig21988	Putative_C1q_domain_containing_protein_MgC1q75_OS=Mytilus_galloprovincialis_GN=MgC1q75_PE=2_SV=1	-2.17	0.53	0.65	32.06	1.37e-13	1.24e-12	3.37	0.15	0.17	7	0.00402	0.00942	-1.39	0.76	0.86
contig2199	Uncharacterized_protein_OS=Crassostrea_gigas_GN=CGI_10014845_PE=4_SV=1	3.62	0.000933	0.00228	1.53	0.38	0.6	13.28	1.35e-14	4.19e-14	9.17	3.29e-11	3.67e-10	-4.02	0.07	0.12
contig22001	Uncharacterized_protein_OS=Arion_vulgaris_GN=ORF111884_PE=4_SV=1	-1.48	0.7	0.8	2.61	0.2	0.35	24.76	2.34e-10	4.64e-10	1.26	0.8	0.92	-6.87	0.22	0.29
contig2205	Pescadillo_homolog_OS=Crassostrea_gigas_GN=CGI_10024464_PE=3_SV=1	-2.09	0.08	0.14	1.5	0.21	0.44	6.3	7.49e-13	2.41e-12	2.22	0.00681	0.03	-6.85	0.00115	0.00308
contig2208	Uncharacterized_protein_OS=Octopus_bimaculoides_GN=OCBIM_22024787mg_PE=4_SV=1	-2.46	2.67e-08	1.43e-07	-2.62	7.56e-09	2.43e-09	-1.6	0.00209	0.0015	-2.87	7.9e-10	8.38e-11	-6.58	2.55e-18	1.04e-16
contig22107	not available	20.98	1.37e-13	8.78e-13	7.56	0.000184	0.000785	1.26	0.78	0.82	17.37	3.23e-10	1.85e-09	4.37	0.01	0.02
contig22108	Phospholipase_A(2)_OS=Mytilus_edulis_GN=PLA2_PE=2_SV=1	24.25	0	0	9.35	8.45e-07	5.21e-06	1.6	0.51	0.55	20.5	3.33e-15	3.36e-14	5.76	0.00035	0.000592
contig2213	not available	-2.08	0.00134	0.00367	1.32	0.12	0.41	2.04	4.31e-05	9.26e-05	-1.16	0.47	0.25	-13.03	2.91e-11	2.3e-10
contig2218	Cathepsin_B_OS=Crassostrea_ariakensis_PE=2_SV=1	1.61	0.00195	0.00414	-1.69	0.01	0.00715	4.05	0	0	2.74	1.84e-12	7.23e-10	1.29	0.12	0.07
contig2219	Uncharacterized_protein_(Fragment)_OS=Lottia_gigantea_GN=LOTGIDRAFT_146626_PE=4_SV=1	-1.96	1.33e-09	9.35e-09	-1.03	0.79	0.33	-1.03	0.79	0.64	1.24	0.02	0.34	-4.6	7.95e-27	3.44e-24
contig2228	Metallothionein_10-IV_OS=Mytilus_edulis_PE=1_SV=2	2.13	4.44e-16	1.79e-15	2.99	0	0	2.22	6e-15	7.42e-14	1.44	0.000536	0.03	4.86	0	0
contig22287	not available	1.24	0.47	0.58	2.14	0.0044	0.03	13.03	0	0	8.1	0	0	-1.11	0.75	0.95
contig2230	not available	-2.31	2.92e-10	2.04e-09	-1.46	0.00145	0.000276	1.43	0.000722	0.00191	-1.38	0.00583	0.00044	-4.67	3.43e-21	5.03e-19
contig22324	Serine/threonine-protein_kinase_PINK1,_mitochondrial_OS=Crassostrea_gigas_GN=CGI_10025899_PE=4_SV=1	3.89	0.00122	0.00297	3.65	0.00336	0.01	12.43	1.66e-11	3.94e-11	9.21	1.38e-09	1.11e-08	-26.84	0.02	0.04
contig22325	Uncharacterized_protein_OS=Lottia_gigantea_GN=LOTGIDRAFT_207719_PE=4_SV=1	4.12	1.07e-05	3.28e-05	5.26	1.5e-07	1.63e-06	9.43	3.15e-13	9.29e-13	8.07	8.95e-13	1.64e-11	-1.18	0.73	0.88
contig2233	Uncharacterized_protein_(Fragment)_OS=Arion_vulgaris_GN=ORF29439_PE=4_SV=1	-2.16	0.000128	0.000419	1.55	0.0035	0.04	3.22	0	6.32e-16	-2.54	1.33e-05	3.64e-06	-4.87	5.31e-10	7.32e-09
contig22339	Bifunctional_aminoacyl-tRNA_synthetase_OS=Crassostrea_gigas_GN=CGI_10017186_PE=3_SV=1	-1.29	0.89	0.94	7.98	0.07	0.14	66.14	3.02e-08	4.52e-08	8.99	0.05	0.08	-4.73	0.57	0.65
contig2234	Uncharacterized_protein_OS=Crassostrea_gigas_GN=CGI_10017744_PE=4_SV=1	-2.43	0.00314	0.00783	2.3	2.61e-05	0.000457	15.2	0	0	2.06	0.000422	0.00475	-3.95	7.39e-05	0.000341
contig2237	Phosphoenolpyruvate_carboxykinase,_cytosolic_[GTP]_OS=Crassostrea_gigas_GN=CGI_10014915_PE=3_SV=1	-1.5	0.31	0.43	1.6	0.15	0.35	9.79	0	0	2.11	0.02	0.06	-11.18	0.000602	0.00156
contig2239	Phosphoenolpyruvate_carboxykinase,_cytosolic_[GTP]_OS=Crassostrea_gigas_GN=CGI_10014915_PE=3_SV=1	-1.45	0.3	0.43	1.74	0.06	0.19	6.4	2.09e-14	7.88e-14	1.64	0.1	0.26	-2.94	0.01	0.03
contig2244	Amine_oxidase_OS=Crassostrea_gigas_GN=CGI_10027665_PE=3_SV=1	-2.14	0.07	0.12	1.47	0.22	0.46	5.22	3.08e-10	7.98e-10	1.86	0.04	0.13	-3.49	0.00916	0.02
contig2245	Enolase_OS=Doryteuthis_pealeii_PE=2_SV=1	-2.74	0.02	0.03	1.06	0.87	0.94	5.85	1.53e-13	5.49e-13	1.62	0.1	0.26	-4.84	0.00134	0.00384
contig2249	Uncharacterized_protein_OS=Crassostrea_gigas_GN=CGI_10016400_PE=4_SV=1	1.67	0.23	0.32	2.04	0.09	0.21	7.31	1.22e-08	2.29e-08	1.9	0.13	0.27	1.47	0.38	0.37
contig22497	not available	-2.19	0.22	0.33	-1.79	0.34	0.39	9.04	9.21e-10	1.93e-09	-1.01	0.98	0.85	-7.85	0.03	0.05
contig22502	Uncharacterized_protein_OS=Octopus_bimaculoides_GN=OCBIM_22030886mg_PE=4_SV=1	1.57	0.1	0.16	3.14	2.18e-06	3.37e-05	4.47	9.56e-10	2.47e-09	3.34	5.49e-07	8.78e-06	1.04	0.9	0.78
contig22564	Uncharacterized_protein_OS=Arion_vulgaris_GN=ORF211035_PE=4_SV=1	6.22	0.00722	0.02	8.43	0.00127	0.00434	15.41	1.88e-05	2.56e-05	21.85	9.98e-09	4.14e-08	2.76	0.21	0.24
contig22567	Filamin-like_protein-1_OS=Mytilus_coruscus_PE=2_SV=1	-1.17	0.58	0.7	4.26	3.13e-13	2.18e-11	29.47	0	0	4.44	7.28e-14	6.57e-12	-5.69	7.63e-05	0.000289
contig2259	Uncharacterized_protein_OS=Octopus_bimaculoides_GN=OCBIM_22008965mg_PE=3_SV=1	-2.3	0.14	0.22	-1.67	0.32	0.36	7.71	1.64e-10	3.9e-10	1.48	0.35	0.58	- infinite	0.00174	0.00358
contig22598	Uncharacterized_protein_(Fragment)_OS=Arion_vulgaris_GN=ORF44622_PE=4_SV=1	1.12	0.76	0.83	2.03	0.03	0.11	6.87	4.45e-12	1.28e-11	3	0.0003	0.00184	-1.77	0.2	0.32
contig226	Uncharacterized_protein_(Fragment)_OS=Arion_vulgaris_GN=ORF22752_PE=4_SV=1	-3.25	0.000107	0.000336	-7.66	2.11e-07	4.45e-07	-29.82	1.78e-09	2.84e-09	-24.52	2.36e-09	5.3e-09	-5.14	2.6e-06	1.4e-05
contig22606	Kyphoscoliosis_peptidase_OS=Crassostrea_gigas_GN=CGI_10001357_PE=4_SV=1	-3.67	0.38	0.5	2.25	0.35	0.52	57.17	0	0	2.85	0.21	0.32	-116.16	0.18	0.23
contig22607	Kyphoscoliosis_peptidase_OS=Crassostrea_gigas_GN=CGI_10001357_PE=4_SV=1	- infinite	0.29	0.41	4.9	0.09	0.18	69.18	3.02e-14	7.73e-14	4.01	0.17	0.25	- infinite	0.29	0.36
contig2261	Gamma-aminobutyric_acid_receptor-associated_protein-like_2_OS=Crassostrea_gigas_GN=CGI_10027515_PE=3_SV=1	-1.85	0.0023	0.00612	1.4	0.03	0.2	1.45	0.03	0.04	1.05	0.76	0.77	-4.54	6.89e-09	7.61e-08
contig22668	Uncharacterized_protein_OS=Lottia_gigantea_GN=LOTGIDRAFT_231639_PE=3_SV=1	2.99	0.47	0.59	2.18	0.64	0.77	88.77	6.53e-09	1.06e-08	12.87	0.03	0.05	-2.5	0.72	0.8
contig22671	Titin_OS=Crassostrea_gigas_GN=CGI_10022999_PE=4_SV=1	-2.07	0.42	0.54	3.28	0.04	0.1	17.63	7.07e-11	1.52e-10	-2.18	0.4	0.41	-35.38	0.07	0.1
contig22672	Titin_OS=Crassostrea_gigas_GN=CGI_10022998_PE=4_SV=1	-3.25	0.16	0.25	1.42	0.53	0.74	15.24	3.63e-13	9.66e-13	-2.71	0.22	0.23	-61.29	0.02	0.04
contig22676	Uncharacterized_protein_OS=Octopus_bimaculoides_GN=OCBIM_22013466mg_PE=4_SV=1	1.78	0.14	0.22	1.71	0.19	0.38	6.62	1.91e-08	3.56e-08	2.7	0.00774	0.03	-3.45	0.05	0.1
contig22715	Uncharacterized_protein_OS=Arion_vulgaris_GN=ORF6176_PE=4_SV=1	-1.45	0.23	0.35	1.42	0.19	0.44	3.65	3.43e-08	7.4e-08	1.54	0.1	0.28	-5.16	0.000252	0.000876
contig22716	Uncharacterized_protein_OS=Crassostrea_gigas_GN=CGI_10017517_PE=4_SV=1	-1.92	0.00355	0.009	-1.3	0.2	0.15	3.4	1.09e-14	6.52e-14	1.12	0.53	0.99	-4.92	6.27e-08	4.89e-07
contig22781	Sterol_regulatory_element-binding_protein_1_OS=Crassostrea_gigas_GN=CGI_10004108_PE=4_SV=1	1.86	0.11	0.18	1.29	0.56	0.79	8.56	1.19e-11	3.08e-11	6.88	2.41e-10	3.23e-09	-4.15	0.03	0.06
contig228	Uncharacterized_protein_OS=Octopus_bimaculoides_GN=OCBIM_22029267mg_PE=4_SV=1	-4.79	3.95e-15	3.48e-14	1.28	0.05	0.32	3.32	0	0	-3.34	3.36e-11	4.65e-12	-10.1	8.6e-21	2.61e-19
contig2281	S-(hydroxymethyl)glutathione_dehydrogenase_OS=Crassostrea_gigas_GN=CGI_10022811_PE=3_SV=1	2.25	0.000794	0.00189	1.42	0.21	0.46	4	9.29e-09	2.15e-08	4.35	2.17e-11	9.34e-10	-1.11	0.73	0.93
contig2286	Severin_OS=Crassostrea_gigas_GN=CGI_10003628_PE=4_SV=1	-5.05	4.27e-21	5.08e-20	-6.48	8.03e-24	4.02e-24	-2.43	1.07e-09	7.4e-10	-4.56	2.09e-19	1.7e-20	-12.75	5.16e-30	2.69e-28
contig22906	Uncharacterized_protein_(Fragment)_OS=Biomphalaria_glabrata_PE=2_SV=1	4.27	0	0	2.81	0	0	2.51	0	0	4.59	0	0	1.49	0.000114	1.79e-05
contig2293	Heat_shock_protein_70_(Fragment)_OS=Dreissena_polymorpha_PE=2_SV=1	-1.74	0.56	0.68	1.23	0.8	0.92	20.02	4.09e-10	8.04e-10	3.27	0.07	0.13	-81.11	0.1	0.14
contig22932	Uncharacterized_protein_(Fragment)_OS=Octopus_bimaculoides_GN=OCBIM_22001331mg_PE=4_SV=1	-1.14	0.88	0.94	2.72	0.16	0.29	17.37	4.92e-08	7.53e-08	3.51	0.06	0.12	-21.2	0.14	0.19
contig22969	Uncharacterized_protein_OS=Lottia_gigantea_GN=LOTGIDRAFT_153005_PE=4_SV=1	-3.98	0.12	0.19	-1.42	0.6	0.62	10.6	4.8e-09	8.97e-09	1.33	0.62	0.81	-10.88	0.04	0.07
contig2297	not available	-3.4	5.32e-05	0.000176	1.48	0.05	0.21	1.66	0.01	0.02	-2.01	0.00844	0.00451	-9.95	2.69e-08	1.48e-07
contig2298	not available	-1.58	0.29	0.42	1.41	0.34	0.59	10.91	0	0	1.58	0.2	0.41	-1.75	0.21	0.34
contig2299	Heterogeneous_nuclear_ribonucleoprotein_A/B_OS=Crassostrea_gigas_GN=CGI_10020922_PE=4_SV=1	-2.03	1.92e-14	2.24e-13	-1.58	1.53e-07	2.43e-09	3.25	0	0	1.09	0.27	0.75	-5.29	1.91e-42	4.74e-39
contig23015	Uncharacterized_protein_OS=Crassostrea_gigas_GN=CGI_10011082_PE=4_SV=1	1.88	0.09	0.15	-2.56	0.1	0.13	13.68	0	0	2.92	0.00237	0.00978	2.22	0.03	0.03
contig23088	Uncharacterized_protein_OS=Crassostrea_gigas_GN=CGI_10005738_PE=4_SV=1	227.42	0	0	123.08	0	0	51.34	4.05e-11	8.3e-11	52.33	2.61e-13	1.42e-12	2509.75	0	0
contig23106	Paramyosin_OS=Mytilus_galloprovincialis_PE=2_SV=1	1.98	0	0	1.73	0	0	4.16	0	0	1.89	0	0	-5.61	0	0
contig23157	not available	-2.35	0.03	0.05	1.03	0.93	0.89	5.32	9.57e-13	3.28e-12	-1.11	0.74	0.56	-7.75	0.000154	0.000492
contig23187	Uncharacterized_protein_OS=Arion_vulgaris_GN=ORF77241_PE=4_SV=1	2.17	0.11	0.17	-1.33	0.66	0.67	10.46	2.08e-09	4.08e-09	5.64	2.5e-05	0.000117	-5.62	0.07	0.11
contig2319	not available	-1.67	0.06	0.11	2.07	0.000388	0.00452	8.73	0	0	2.2	0.000119	0.00163	-2.25	0.00641	0.02
contig2322	Uncharacterized_protein_OS=Crassostrea_gigas_GN=CGI_10014257_PE=4_SV=1	307.32	3.68e-07	1.39e-06	43.27	0.08	0.14	190.99	0.000575	0.000714	671.48	1.03e-12	4.3e-12	133.48	0.00098	0.00209
contig2325	Actin_(Fragment)_OS=Cyrenoida_floridana_PE=3_SV=1	2.3	0	0	2.12	0	0	2.89	0	0	4.13	0	0	2.83	0	0
contig2326	not available	2.6	1.39e-05	3.99e-05	6.27	0	0	13.7	0	0	7.49	0	0	2.28	0.000287	0.000241
contig23320	not available	-1.86	0.32	0.44	1.97	0.14	0.3	8.28	1.27e-08	2.33e-08	1.21	0.71	0.91	-2.44	0.18	0.27
contig2336	26S_protease_regulatory_subunit_6A_(Fragment)_OS=Ostrea_edulis_PE=2_SV=1	-1.68	0.02	0.05	-1.43	0.1	0.08	5.56	0	0	2.38	1.93e-07	1.03e-05	-5.82	5.78e-08	3.98e-07
contig23361	Lissencephaly-1_homolog_OS=Lottia_gigantea_GN=LOTGIDRAFT_217241_PE=3_SV=1	-3.56	0.06	0.11	1.03	0.95	0.94	7.42	4.01e-09	8.05e-09	-1.35	0.56	0.5	-12.68	0.00852	0.02
contig23381	Uncharacterized_protein_OS=Lottia_gigantea_GN=LOTGIDRAFT_199394_PE=4_SV=1	-1.67	0.51	0.63	1.98	0.25	0.43	15.84	4.24e-11	9.41e-11	3.45	0.02	0.05	-6.4	0.11	0.16
contig23390	Alpha-mannosidase_OS=Lottia_gigantea_GN=LOTGIDRAFT_142661_PE=3_SV=1	10.26	0.19	0.29	-1.01	1	0.99	5.97	0.44	0.47	255.7	1.24e-12	5.29e-12	13.55	0.12	0.16
contig23440	G-protein_coupled_receptor_98_OS=Crassostrea_gigas_GN=CGI_10005042_PE=4_SV=1	1.18	0.76	0.83	1.61	0.36	0.57	9.61	5.42e-09	1.02e-08	3.64	0.00314	0.01	1.23	0.7	0.68
contig23629	not available	-1.85	0.3	0.42	1.64	0.28	0.49	52.43	0	0	1.48	0.41	0.62	-6.45	0.03	0.05
contig2367	Uncharacterized_protein_OS=Lottia_gigantea_GN=LOTGIDRAFT_233807_PE=4_SV=1	3.65	0	0	5.26	0	0	-1.77	0.00566	0.00476	1.31	0.1	0.41	3.26	0	0
contig23754	Kynurenine_formamidase_OS=Crassostrea_gigas_GN=CGI_10024325_PE=4_SV=1	2.74	0.14	0.22	-1.51	0.68	0.72	-1.11	0.91	0.9	18.02	1.36e-09	6.92e-09	7.6	0.000268	0.000495
contig2378	Tripartite_motif-containing_protein_56_OS=Crassostrea_gigas_GN=CGI_10008577_PE=4_SV=1	-3.71	0.0012	0.00316	-1.42	0.26	0.25	10.7	0	0	-1.62	0.14	0.1	-16.62	5.66e-06	1.89e-05
contig238	Uncharacterized_protein_OS=Crassostrea_gigas_GN=CGI_10009847_PE=4_SV=1	2.56	0	0	2	4.78e-12	6.77e-09	2.93	0	0	2.21	8.88e-16	1.18e-11	-4.41	2.1e-17	1.72e-15
contig2380	Solute_carrier_family_25_member_38_homolog_OS=Lottia_gigantea_GN=LOTGIDRAFT_235746_PE=3_SV=1	1646.34	0	0	561.49	8.47e-09	4.02e-08	3288.2	0	0	3353.44	0	0	593.51	9.47e-10	4.01e-09
contig23847	Bicaudal_D-like_protein_2_OS=Crassostrea_gigas_GN=CGI_10026552_PE=4_SV=1	-5.23	0.06	0.11	1.74	0.26	0.46	15.62	6.66e-16	1.85e-15	-1.15	0.82	0.73	-12.95	0.02	0.04
contig2388	Uncharacterized_protein_OS=Octopus_bimaculoides_GN=OCBIM_22003984mg_PE=4_SV=1	-3.19	4.26e-05	0.000143	-2.52	0.000563	0.000561	1.36	0.14	0.18	-1.53	0.07	0.04	-7.32	3.69e-08	2.28e-07
contig239	Uncharacterized_protein_OS=Lottia_gigantea_GN=LOTGIDRAFT_229805_PE=4_SV=1	2.59	8.08e-08	2.74e-07	1.9	0.00101	0.01	3.55	9.9e-12	3.83e-11	2.23	2.59e-05	0.000513	-8.84	1.27e-07	6.38e-07
contig2392	Myticusin-alpha_OS=Mytilus_coruscus_PE=2_SV=1	-33.56	4.11e-307	6.35e-306	-39.33	1,87E-310	2,96E-312	-4.88	4.13e-169	1.96e-172	-1.78	3.7e-42	1.41e-57	-15.79	1.32e-277	2.21e-271
contig2393	Glucosamine-6-phosphate_isomerase_OS=Octopus_bimaculoides_GN=OCBIM_22026276mg_PE=3_SV=1	1.9	1.91e-06	5.28e-06	-12.69	3.52e-15	1.07e-14	-1.23	0.25	0.21	1.78	4.58e-05	0.00182	-2.06	0.000163	0.00134
contig23932	Uncharacterized_protein_OS=Octopus_bimaculoides_GN=OCBIM_22015700mg_PE=3_SV=1	-2.24	0.43	0.56	1.86	0.39	0.57	18.26	2.13e-09	3.91e-09	2.55	0.17	0.28	-1	1	0.95
contig2399	Phosphoenolpyruvate_carboxykinase_OS=Crassostrea_gigas_GN=pepck_PE=2_SV=1	-1.43	0.28	0.41	1.85	0.02	0.09	4.89	1.71e-11	5.28e-11	-1.39	0.33	0.25	-13.75	3.04e-05	9.47e-05
contig240	Kinesin-like_protein_OS=Crassostrea_gigas_GN=CGI_10004974_PE=3_SV=1	2.39	0	0	1.93	5.49e-11	5.45e-08	2.89	0	0	1.88	4.1e-10	5.71e-07	-11.47	9.31e-27	4.36e-25
contig2400	Phosphoenolpyruvate_carboxykinase_[GTP]_OS=Crassostrea_gigas_GN=CGI_10014916_PE=3_SV=1	-1.81	0.03	0.06	2.55	1.57e-06	3.89e-05	3.99	7.75e-13	3.17e-12	-1.41	0.19	0.12	-5.4	9.4e-06	4.39e-05
contig2401	Phosphoenolpyruvate_carboxykinase_[GTP]_OS=Crassostrea_gigas_GN=CGI_10014916_PE=3_SV=1	-1.92	0.01	0.02	2.62	3.54e-08	1.63e-06	3.17	2.58e-10	8.91e-10	-1.83	0.02	0.00935	-4.43	4.36e-06	2.49e-05
contig2405	Glucosamine-6-phosphate_isomerase_OS=Octopus_bimaculoides_GN=OCBIM_22026276mg_PE=3_SV=1	-1.37	3.44e-06	1.86e-05	-7.17	2.78e-71	1.04e-73	-4.34	6.25e-51	1.17e-51	-1.34	2.24e-05	1.56e-08	-1.44	1.38e-07	4.99e-05
contig2413	Uncharacterized_protein_(Fragment)_OS=Lottia_gigantea_GN=LOTGIDRAFT_114599_PE=4_SV=1	-2.48	0.00245	0.00624	1.23	0.37	0.71	-1.27	0.37	0.35	-2.09	0.01	0.00698	-17.3	4.72e-08	2.06e-07
contig2418	not available	-7.02	7.12e-08	3.08e-07	-2.93	0.000147	0.000161	-8.12	4.9e-08	5.79e-08	-3.37	3.99e-05	2.38e-05	-7.91	3.42e-08	2.06e-07
contig24180	Importin_beta_1_OS=Aplysia_californica_PE=2_SV=1	-1.08	0.95	0.98	1.08	0.95	1	29.4	2.9e-08	4.47e-08	7.96	0.00597	0.01	- infinite	0.23	0.28
contig24275	Uncharacterized_protein_OS=Octopus_bimaculoides_GN=OCBIM_22008097mg_PE=4_SV=1	-1.31	0.32	0.45	1.73	0.02	0.08	5.34	0	0	1.45	0.12	0.34	-3.68	0.000353	0.00138
contig2428	Hexokinase_(Fragment)_OS=Mytilus_galloprovincialis_PE=2_SV=1	-2.51	4.33e-08	2.21e-07	1.54	0.000346	0.01	4.43	0	0	-1.67	0.000834	0.00011	-4.42	6.86e-14	2.69e-12
contig24340	Supervillin_OS=Crassostrea_gigas_GN=CGI_10014153_PE=4_SV=1	-2.69	0.28	0.4	4.02	0.00755	0.03	30.64	0	0	-2.92	0.26	0.28	-4.8	0.15	0.21
contig24341	Supervillin_OS=Crassostrea_gigas_GN=CGI_10014153_PE=4_SV=1	-7.27	0.08	0.14	4.6	0.00122	0.00515	24.17	0	0	-1.91	0.41	0.41	-7.16	0.08	0.13
contig24342	Uncharacterized_protein_(Fragment)_OS=Arion_vulgaris_GN=ORF170699_PE=4_SV=1	-3.7	0.08	0.15	2.01	0.13	0.28	13.58	5.55e-15	1.78e-14	-3.43	0.1	0.11	-117.16	0.00873	0.02
contig2436	not available	-1.81	0.01	0.03	2.21	6.88e-06	0.000181	3.9	1.11e-15	7.13e-15	1.5	0.04	0.18	-4.57	1.72e-06	1.05e-05
contig2438	Myticusin-alpha_OS=Mytilus_coruscus_PE=2_SV=1	-59.12	3.79e-151	5.7e-150	-198.98	2.04e-156	1.29e-155	-523.13	8.31e-158	2.51e-157	-135.81	2.7e-155	6.3e-155	-40.3	1.26e-147	2.99e-145
contig24396	Titin_OS=Crassostrea_gigas_GN=CGI_10016806_PE=4_SV=1	+ infinite	0.01	0.02	+ infinite	0.000209	0.000623	+ infinite	0	0	+ infinite	0.00135	0.00251	+ infinite	0.04	0.06
contig244	E3_ubiquitin-protein_ligase_mib1_OS=Crassostrea_gigas_GN=CGI_10001502_PE=4_SV=1	-1.48	0.000455	0.00152	-1.5	0.00036	5.16e-05	-5.29	8.15e-24	8.86e-24	-3.36	2.53e-17	6.21e-19	-4.06	7.95e-21	1.71e-18
contig24401	Cytochrome_c_oxidase_subunit_1_(Fragment)_OS=Chlorostoma_argyrostoma_turbinatum_GN=COI_PE=3_SV=1	6.52	0.000534	0.0014	8.99	2.82e-05	0.000135	4.54	0.02	0.03	13.73	5.8e-08	2.59e-07	1.64	0.51	0.52
contig2443	Actin-depolymerizing_factor_6_OS=Crassostrea_gigas_PE=2_SV=1	-1.47	0.000239	0.00085	1.21	0.04	0.37	4.41	0	0	2.17	0	2.21e-15	-4.59	2.37e-25	7.94e-23
contig2444	not available	2.52	0	0	-1.42	0.000187	1.05e-05	-4.24	3.38e-29	2.07e-29	-1.09	0.32	0.03	1.69	1.33e-12	9.01e-15
contig2446	Signal_sequence_receptor_beta-like_protein_(Fragment)_OS=Crassostrea_gigas_GN=ssr2-l_PE=2_SV=1	-112.85	4.12e-16	3.27e-15	-1315.02	1.83e-16	1.37e-15	-2119.49	1.79e-16	5.16e-16	-496.12	2.09e-16	1.04e-15	2.15	6.08e-08	1.8e-08
contig24462	Vitelline_envelope_zona_pellucida_domain_9_(Fragment)_OS=Mytilus_edulis_PE=2_SV=1	-1.76	0.39	0.51	13.53	8.88e-16	1.59e-14	3.12	0.02	0.02	42.1	0	0	-11.46	0.03	0.05
contig2448	Cat_eye_syndrome_critical_region_protein_5_OS=Crassostrea_gigas_GN=CGI_10027078_PE=4_SV=1	-1.54	0.13	0.22	2.39	4.7e-05	0.000667	10.4	0	0	4.14	1.61e-13	1.64e-11	-1.2	0.49	0.73
contig24588	Cubilin_OS=Crassostrea_gigas_GN=CGI_10008586_PE=4_SV=1	-1.04	0.97	0.99	2.9	0.24	0.39	28.41	3.31e-08	5.07e-08	1.13	0.91	1	-1.38	0.8	0.88
contig24600	Glucose-6-phosphate_isomerase_OS=Crassostrea_gigas_GN=CGI_10007733_PE=3_SV=1	-1.56	0.35	0.47	-1.2	0.69	0.66	6.29	4.9e-09	1.01e-08	1.5	0.3	0.52	-6.65	0.00839	0.02
contig2464	Uncharacterized_protein_OS=Crassostrea_gigas_GN=CGI_10001565_PE=4_SV=1	-2.27	4.69e-10	3.24e-09	-27.67	5.67e-36	2.06e-35	-23.06	6.98e-35	1.59e-34	-43.17	2.45e-37	7.06e-37	-4.26	6.02e-20	9.13e-18
contig24642	Uncharacterized_protein_OS=Arion_vulgaris_GN=ORF114164_PE=4_SV=1	-1.02	0.96	0.99	2.06	0.00365	0.02	5.6	5.33e-15	2.28e-14	2.39	0.000325	0.0028	-1.68	0.12	0.23
contig2469	Uncharacterized_protein_(Fragment)_OS=Lottia_gigantea_GN=LOTGIDRAFT_194203_PE=4_SV=1	-2.94	9.05e-05	0.00029	-3.17	4.98e-05	5.65e-05	-3.7	1.75e-05	1.7e-05	-1.28	0.27	0.15	-59.02	2.85e-11	1.55e-10
contig2470	Putative_C1q_domain_containing_protein_MgC1q17_OS=Mytilus_galloprovincialis_GN=MgC1q17_PE=2_SV=1	-27.84	1.72e-21	1.7e-20	-25.69	2.99e-21	1.33e-20	-15.9	1.37e-19	3.11e-19	-15.34	1.09e-19	1.86e-19	-4.54	1.15e-12	3.22e-11
contig24703	FERM_domain-containing_protein_4A_OS=Crassostrea_gigas_GN=CGI_10006498_PE=4_SV=1	-4.68	0.04	0.08	1.92	0.13	0.29	9.98	1.04e-11	2.62e-11	1.7	0.24	0.42	-4.93	0.04	0.07
contig24704	FERM_domain-containing_protein_4A_OS=Crassostrea_gigas_GN=CGI_10006498_PE=4_SV=1	-1.77	0.58	0.69	3.06	0.11	0.22	21.27	1.76e-09	3.23e-09	2.36	0.25	0.38	-22.03	0.14	0.19
contig24705	FERM_domain-containing_protein_4A_OS=Crassostrea_gigas_GN=CGI_10006498_PE=4_SV=1	-2.11	0.55	0.67	2.69	0.23	0.38	37.28	1.09e-12	2.54e-12	3.82	0.09	0.15	-9.35	0.25	0.31
contig2477	Putative_C1q_domain_containing_protein_MgC1q17_OS=Mytilus_galloprovincialis_GN=MgC1q17_PE=2_SV=1	-18.78	3.2e-21	3.19e-20	-12.04	2.08e-19	5.01e-19	-16.51	1.95e-20	4.43e-20	-14.84	2.87e-20	4.57e-20	-4.43	6.66e-13	2.07e-11
contig248	Putative_C1q_domain_containing_protein_MgC1q42_OS=Mytilus_galloprovincialis_GN=MgC1q42_PE=2_SV=1	-29.72	7.31e-42	8.97e-41	-14.22	1.81e-37	2.39e-37	-8455.19	4.75e-46	1.58e-45	-989.58	6.25e-46	4.06e-45	-231.34	1.67e-45	2.85e-44
contig24829	Pannexin_10_OS=Aplysia_californica_PE=2_SV=1	- infinite	0.82	0.89	- infinite	0.82	0.88	392.22	5.8e-05	7.41e-05	881.15	3.32e-11	1.22e-10	- infinite	0.82	0.87
contig2484	Uncharacterized_protein_OS=Crassostrea_gigas_GN=CGI_10013646_PE=4_SV=1	2.29	3.7e-05	0.000102	1.56	0.05	0.19	2.03	0.00198	0.00326	5.98	0	0	1.85	0.00353	0.00268
contig2486	Myosin_regulatory_light_chain_sqh_OS=Crassostrea_gigas_GN=CGI_10021971_PE=4_SV=1	-1.93	0.01	0.02	-1.92	0.01	0.01	1.31	0.21	0.28	-1.39	0.17	0.1	-11.58	1.49e-08	8.05e-08
contig24887	Uncharacterized_protein_OS=Lottia_gigantea_GN=LOTGIDRAFT_227355_PE=4_SV=1	-4.91	0.04	0.08	-1.93	0.28	0.33	14.42	0	0	-1.44	0.52	0.48	-449.62	0.00549	0.01
contig24888	Tropomodulin_OS=Crassostrea_gigas_GN=CGI_10020014_PE=4_SV=1	-5.9	0.08	0.14	1.22	0.74	0.91	11.03	3.14e-09	5.96e-09	-1.49	0.57	0.54	-17.31	0.04	0.06
contig2489	Uncharacterized_protein_(Fragment)_OS=Arion_vulgaris_GN=ORF21748_PE=4_SV=1	-2.71	2.87e-05	0.000101	-5.51	7.07e-09	1.12e-08	-1.42	0.1	0.09	-6.18	2.42e-09	2.05e-09	-9.35	5.73e-11	5.24e-10
contig2495	not available	-1.33	0.01	0.04	1.31	0.01	0.15	2.26	2.22e-16	3.63e-15	1.16	0.18	0.81	-4.11	2.24e-18	2.68e-16
contig2496	not available	29.24	0	0	45.49	0	0	7.07	0.000302	0.000412	4.94	0.00291	0.0082	-1.09	0.91	1
contig2497	not available	-1.04	0.75	0.87	1.33	0.01	0.15	5.29	0	0	4.14	0	0	-1.38	0.01	0.08
contig2507	Uncharacterized_protein_(Fragment)_OS=Arion_vulgaris_GN=ORF125432_PE=3_SV=1	1.02	0.92	0.95	1.34	0.17	0.46	5.43	0	0	4.49	0	0	-2.63	0.00121	0.00487
contig25143	Microfibril-associated_glycoprotein_4_OS=Crassostrea_gigas_GN=CGI_10004043_PE=4_SV=1	-1.84	0.82	0.89	81.79	4.78e-08	2.19e-07	7.82	0.2	0.22	2.03	0.72	0.8	4.18	0.38	0.43
contig2517	Uncharacterized_protein_OS=Lottia_gigantea_GN=LOTGIDRAFT_221490_PE=3_SV=1	-1.24	0.76	0.85	1.13	0.85	0.99	15.51	1.6e-11	3.68e-11	2.37	0.12	0.23	-9.77	0.07	0.11
contig2518	Uncharacterized_protein_OS=Lottia_gigantea_GN=LOTGIDRAFT_239117_PE=4_SV=1	-2.86	7.46e-09	4.15e-08	-2.45	3.65e-07	1.42e-07	-9.32	9.81e-18	1.89e-17	-13.55	6.45e-20	9.26e-20	-3.42	1.55e-10	4.27e-09
contig25183	Bifunctional_aminoacyl-tRNA_synthetase_OS=Crassostrea_gigas_GN=CGI_10001107_PE=3_SV=1	-1.32	0.74	0.83	2.55	0.15	0.29	15.58	1.31e-08	2.22e-08	3.12	0.07	0.13	-2.51	0.36	0.47
contig2519	Uncharacterized_protein_OS=Crassostrea_gigas_GN=CGI_10010253_PE=4_SV=1	-2.19	0.000254	0.00079	-1.71	0.00828	0.00577	-11.92	2.6e-12	4.48e-12	-15.08	4.06e-13	8.1e-13	-6.3	3.05e-10	3.35e-09
contig2521	Uncharacterized_protein_OS=Octopus_bimaculoides_GN=OCBIM_22021041mg_PE=4_SV=1	-3.39	3.47e-05	0.000118	1.38	0.1	0.35	4.05	2.22e-16	1.85e-15	-1.04	0.87	0.56	-2.53	0.000638	0.00302
contig25217	Nicotinic_acetylcholine_receptor_subunit_type_P_OS=Aplysia_californica_PE=2_SV=1	-1.14	0.9	0.95	3.61	0.11	0.21	2.39	0.36	0.39	24.98	1.14e-09	5.12e-09	-12.88	0.24	0.3
contig25219	Uncharacterized_protein_OS=Lottia_gigantea_GN=LOTGIDRAFT_209701_PE=3_SV=1	4.82	0.00366	0.00825	2.97	0.08	0.17	16.85	2.1e-09	3.9e-09	6.06	0.000858	0.00255	1.09	0.91	0.88
contig25255	not available	4.01	0.01	0.03	2.53	0.15	0.29	5.39	0.00485	0.00624	173.9	0	0	1.56	0.53	0.54
contig254	Uncharacterized_protein_OS=Arion_vulgaris_GN=ORF68591_PE=4_SV=1	-1.86	6.86e-21	1.56e-19	1.5	7.77e-15	6.83e-09	2.67	0	0	-1.1	0.1	0.000685	-4.31	2.53e-67	1.39e-61
contig25474	Titin_OS=Crassostrea_gigas_GN=CGI_10022999_PE=4_SV=1	-2.27	0.31	0.43	2.12	0.17	0.33	21.49	0	0	-1.55	0.56	0.53	-10.01	0.06	0.1
contig2548	not available	1.1	0.85	0.9	1.45	0.41	0.64	13.77	0	0	2.36	0.04	0.1	-8.93	0.02	0.03
contig2549	Meckelin_OS=Crassostrea_gigas_GN=CGI_10007250_PE=4_SV=1	1.02	0.97	0.99	2.86	0.04	0.1	29.3	0	0	3.33	0.01	0.04	-52.07	0.03	0.05
contig2550	Uncharacterized_protein_OS=Lottia_gigantea_GN=LOTGIDRAFT_156951_PE=4_SV=1	1.86	0.22	0.32	2.54	0.06	0.14	34.44	0	0	3.54	0.00576	0.02	-7.07	0.06	0.09
contig2556	Coatomer_subunit_beta_OS=Arion_vulgaris_GN=ORF109561_PE=4_SV=1	2.07	0.15	0.22	3.34	0.00912	0.03	29.48	0	0	2.93	0.03	0.06	-5.23	0.08	0.13
contig2557	Uncharacterized_protein_OS=Crassostrea_gigas_GN=CGI_10020231_PE=4_SV=1	-1.38	0.48	0.61	1.25	0.58	0.82	13.74	0	0	2.01	0.06	0.14	-146.2	0.00088	0.00194
contig25573	Nicotinic_acetylcholine_receptor_subunit_type_F_OS=Lymnaea_stagnalis_PE=2_SV=1	1.37	0.71	0.8	4	0.05	0.11	3.3	0.13	0.15	22.24	1.07e-10	5.74e-10	-2.97	0.39	0.48
contig2562	Uncharacterized_protein_OS=Octopus_bimaculoides_GN=OCBIM_22025229mg_PE=4_SV=1	-1.08	0.86	0.93	-2.04	0.17	0.21	5.81	5.53e-08	9.81e-08	-1.18	0.72	0.61	-1.54	0.37	0.52
contig2563	Myticin_C_OS=Mytilus_galloprovincialis_PE=2_SV=1	-1.98	6.73e-44	4.38e-42	1	0.99	0.06	-15.05	6.19e-205	6.18e-206	-4.25	3.02e-120	9.15e-133	-2.38	3.07e-62	1.3e-52
contig2566	Heterogeneous_nuclear_ribonucleoprotein_A2-like_protein_1_OS=Crassostrea_gigas_GN=CGI_10028469_PE=4_SV=1	1.71	0.000207	0.000492	1.82	4.43e-05	0.00135	8.11	0	0	4.01	0	0	-3.66	5.22e-08	5.8e-07
contig2576	Protein_mab-21-like_2-B_OS=Crassostrea_gigas_GN=CGI_10022555_PE=4_SV=1	-1.08	0.61	0.74	1.21	0.17	0.58	2.89	0	6.32e-16	1.37	0.03	0.2	-7.3	1.08e-14	2.21e-13
contig2578	Voltage-dependent_anion_channel_2-like_protein_OS=Haliotis_diversicolor_PE=2_SV=1	-3.83	5.76e-08	2.67e-07	-4.1	2.98e-08	3.25e-08	-100.26	7.06e-16	1.89e-15	-204.31	3.91e-16	1.83e-15	1.12	0.5	0.34
contig25815	MACPF_domain_containing_protein_OS=Mytilus_galloprovincialis_GN=macp_PE=2_SV=1	-85.36	0.09	0.15	14.69	3.21e-09	2.46e-08	6.57	0.00159	0.00209	4.34	0.01	0.03	5.58	0.00164	0.00264
contig25822	Uncharacterized_protein_OS=Arion_vulgaris_GN=ORF210562_PE=4_SV=1	-2.34	0.76	0.84	- infinite	0.52	0.63	23.9	0.0084	0.01	77.31	6.04e-08	1.78e-07	34.64	0.000213	0.000485
contig2590	Major_egg_antigen_OS=Crassostrea_gigas_GN=CGI_10013086_PE=3_SV=1	1.13	0.63	0.72	-1.06	0.84	0.7	6.31	0	0	2.67	6.49e-06	0.000108	-1.81	0.06	0.13
contig2591	Major_egg_antigen_OS=Crassostrea_gigas_GN=CGI_10013086_PE=3_SV=1	1.81	0.01	0.02	1.86	0.01	0.05	5.41	1.11e-15	5.4e-15	2.66	1.5e-05	0.000211	-2.77	0.00499	0.02
contig25926	Mytimycin_OS=Mytilus_edulis_GN=MMe1_PE=4_SV=1	1.01	0.99	1	-1.9	0.47	0.53	3.41	0.05	0.06	12.4	7.68e-09	4.24e-08	3.12	0.04	0.06
contig25930	Heat_shock_protein_OS=Ruditapes_philippinarum_GN=hsp70_PE=2_SV=1	-1.05	0.92	0.96	4.12	7.11e-05	0.000473	11.13	3.57e-14	1.1e-13	2.2	0.06	0.13	-8.05	0.02	0.03
contig2597	Catchin_protein_OS=Mytilus_galloprovincialis_GN=catchin_PE=2_SV=1	-2.01	0.000558	0.00166	1.94	5.38e-06	0.00023	21.77	0	0	4.09	0	0	-4	1.95e-08	2.2e-07
contig2600	Uncharacterized_protein_OS=Octopus_bimaculoides_GN=OCBIM_22002646mg_PE=3_SV=1	4.97	1.63e-12	8.84e-12	-3.29	0.00994	0.02	3.15	4.66e-05	7.87e-05	1.33	0.36	0.64	1.75	0.05	0.05
contig26056	Uncharacterized_protein_OS=Crassostrea_gigas_GN=CGI_10000154_PE=4_SV=1	-4.44	3.55e-147	3.31e-145	1.86	0	0	-5.79	1.32e-166	3.03e-169	-5.7	2.65e-170	3.87e-183	-1.14	0.000769	0.15
contig2615	Serine/threonine-protein_phosphatase_OS=Crassostrea_gigas_GN=CGI_10025935_PE=3_SV=1	-1.62	0.03	0.06	-1.09	0.67	0.5	2.79	9.66e-10	3.35e-09	1.64	0.00473	0.04	-5.47	4.07e-08	3.05e-07
contig2617	Protein_pelota_homolog_OS=Octopus_bimaculoides_GN=OCBIM_22006392mg_PE=3_SV=1	1.76	0.00306	0.00649	1.18	0.44	0.81	-1.89	0.02	0.02	4.13	0	2.21e-15	3.67	1.11e-15	0
contig26173	Putative_C1q_domain_containing_protein_MgC1q78_OS=Mytilus_galloprovincialis_GN=MgC1q78_PE=2_SV=1	-3.71	5.32e-13	4.21e-12	-1.25	0.1	0.05	-500.39	2.91e-28	9.06e-28	-170.37	5.83e-28	3.14e-27	-1.37	0.02	0.11
contig2633	Transcription_factor_jun-like_protein_OS=Mytilus_galloprovincialis_PE=2_SV=1	2.96	0.00315	0.00709	2.66	0.01	0.04	7.82	1.51e-09	3.18e-09	1.4	0.46	0.68	-3.57	0.06	0.11
contig2634	Transcription_factor_jun-like_protein_OS=Mytilus_galloprovincialis_PE=2_SV=1	-1.12	0.47	0.62	-4.48	1.39e-10	1.38e-10	1.11	0.53	0.66	-1.2	0.26	0.1	-5.15	1.23e-11	2.24e-10
contig26436	Receptor-type_tyrosine-protein_phosphatase_T_OS=Crassostrea_gigas_GN=CGI_10008678_PE=4_SV=1	1.33	0.49	0.6	-1.41	0.48	0.5	7.28	5.19e-10	1.18e-09	2.65	0.00725	0.03	-1.28	0.6	0.77
contig2652	PDZ_domain-containing_protein-1_OS=Mytilus_coruscus_PE=2_SV=1	3.11	0	0	2.78	0	0	5.89	0	0	2.07	0	0	-8.39	1.07e-45	5.1e-43
contig2653	PDZ_domain-containing_protein-1_OS=Mytilus_coruscus_PE=2_SV=1	2.9	0	0	2.61	0	0	6.94	0	0	2.72	0	0	-5.5	1.03e-22	1.23e-20
contig2654	PDZ_domain-containing_protein-1_OS=Mytilus_coruscus_PE=2_SV=1	1.87	0	0	1.91	0	7.89e-13	3.42	0	0	1.87	4.44e-16	6.06e-11	-4.24	5.36e-29	4.97e-26
contig26588	not available	-14.61	1.08e-92	2.06e-91	-16.28	3.41e-94	4.26e-95	-6.98	4.81e-71	1.39e-71	1.42	1.78e-09	9.36e-05	-4.21	1.5e-54	1.22e-49
contig266	Myticin_C_(Fragment)_OS=Mytilus_galloprovincialis_PE=2_SV=1	-1.98	0	0	-2.39	0	0	-36	0	0	-17.01	0	0	-3.99	0	0
contig2664	Collagen-like_protein-8_(Fragment)_OS=Mytilus_galloprovincialis_PE=2_SV=1	-33.24	1.68e-10	9.13e-10	-1.1	0.66	0.51	1.52	0.04	0.06	3.17	3.78e-12	6.27e-10	1.68	0.00502	0.00323
contig26642	not available	1.16	0.84	0.9	2.41	0.18	0.33	-1.67	0.59	0.6	42.26	0	0	-7.65	0.15	0.21
contig26722	Uncharacterized_protein_OS=Octopus_bimaculoides_GN=OCBIM_22007687mg_PE=4_SV=1	- infinite	0.79	0.87	93.14	0.01	0.03	609.24	1.21e-08	1.88e-08	68.29	0.04	0.06	-2	0.91	0.95
contig2674	Eukaryotic_translation_initiation_factor_5_OS=Crassostrea_gigas_GN=CGI_10013849_PE=4_SV=1	-3.75	0.000654	0.00181	-1.39	0.27	0.25	4.34	1.09e-11	3.7e-11	-2.29	0.02	0.01	-7.54	2.16e-05	8.1e-05
contig2675	Putative_succinate_dehydrogenase_[ubiquinone]_cytochrome_b_small_subunit,_mitochondrial_OS=Crassostrea_gigas_GN=CGI_10027241_PE=4_SV=1	76.79	2.8e-09	1.35e-08	137.33	1.53e-14	1.14e-13	157.17	1.35e-13	3.23e-13	42.86	3.52e-05	8.35e-05	-2.74	0.71	0.79
contig26752	Uncharacterized_protein_OS=Lottia_gigantea_GN=LOTGIDRAFT_231078_PE=4_SV=1	-7.08	0.14	0.22	-1.13	0.88	0.86	15.75	2.59e-09	4.77e-09	1.18	0.83	0.97	- infinite	0.06	0.1
contig26753	Multiple_epidermal_growth_factor-like_domains_6_OS=Crassostrea_gigas_GN=CGI_10014124_PE=4_SV=1	-2.01	0.68	0.79	3.4	0.27	0.41	43.13	3.14e-08	4.73e-08	2.85	0.36	0.48	-5.21	0.47	0.55
contig2686	Uncharacterized_protein_(Fragment)_OS=Lottia_gigantea_GN=LOTGIDRAFT_92504_PE=4_SV=1	-4.28	4.13e-08	1.95e-07	1.22	0.26	0.65	-1.44	0.08	0.07	-1.14	0.48	0.25	-7.07	1.93e-10	2e-09
contig269	Uncharacterized_protein_OS=Octopus_bimaculoides_GN=OCBIM_22016406mg_PE=4_SV=1	-1.74	0.00122	0.00348	-6.39	1.62e-13	2.3e-13	-20.03	3.98e-18	9.62e-18	-4.58	3.14e-11	1.21e-11	-6.98	3.82e-14	7.67e-13
contig26916	not available	-1.59	0.27	0.4	1.15	0.7	0.92	5.19	1.51e-08	3.05e-08	3.18	0.000101	0.000703	-2.46	0.06	0.12
contig26922	Uncharacterized_protein_OS=Crassostrea_gigas_GN=CGI_10020394_PE=4_SV=1	-1.41	1.45e-09	1.46e-08	-2.78	1.24e-49	7.99e-56	-32.04	9.35e-146	1e-145	-5.03	1.63e-86	1.63e-93	-2.07	7.96e-31	8e-25
contig26947	Supervillin_OS=Crassostrea_gigas_GN=CGI_10014153_PE=4_SV=1	+ infinite	0.48	0.6	1	1	1	+ infinite	8.47e-10	1.49e-09	+ infinite	0.46	0.53	1	1	1
contig26972	Shell_protein-3_OS=Mytilus_coruscus_PE=2_SV=1	1.2	0.91	0.95	8.99	0.04	0.09	-2.2	0.72	0.74	74.66	1.29e-11	5.64e-11	-3.38	0.61	0.69
contig26976	Tetraspanin_OS=Lottia_gigantea_GN=LOTGIDRAFT_233185_PE=3_SV=1	-1.26	0.7	0.8	1.01	0.99	0.92	9.39	2.89e-09	5.66e-09	1.38	0.54	0.74	-6.74	0.04	0.07
contig270	not available	-1.57	0.03	0.06	-1.04	0.84	0.61	-59.33	7.35e-14	1.68e-13	-48.89	9.08e-14	3.19e-13	-6.78	8.47e-10	8.03e-09
contig271	Nacre_protein_OS=Pinctada_fucata_GN=N19_PE=4_SV=1	-1.55	5.47e-05	0.000215	-3.26	2.29e-18	1.6e-19	-55.96	7e-45	1.92e-44	-17.63	3.84e-40	2.85e-40	-10.25	8.57e-36	1.02e-33
contig2718	Uncharacterized_protein_OS=Crassostrea_gigas_GN=CGI_10018329_PE=4_SV=1	-1.32	0.38	0.51	2	0.00684	0.04	4.01	7.77e-09	1.82e-08	1.95	0.01	0.05	-1.4	0.3	0.48
contig2719	Uncharacterized_protein_OS=Lottia_gigantea_GN=LOTGIDRAFT_206956_PE=3_SV=1	-1.36	0.53	0.65	1.85	0.12	0.28	12.26	0	0	2.76	0.00588	0.02	-6.65	0.01	0.03
contig2722	Uncharacterized_protein_OS=Crassostrea_gigas_GN=CGI_10014470_PE=4_SV=1	-82.98	1.46e-10	7.89e-10	-1.17	0.49	0.39	-4.2	1.34e-05	1.35e-05	-3.53	4.05e-05	2.6e-05	-6.13	3.86e-07	2.16e-06
contig2723	Fibrinogen-related_protein_1_OS=Mytilus_edulis_PE=2_SV=1	-2.89	6.35e-19	8.51e-18	-97.21	1.37e-53	9.52e-53	-11.15	1.57e-41	2.14e-41	-7.54	4.78e-37	2.44e-38	-2.52	9.17e-16	3.84e-13
contig2724	Fibrinogen-related_protein_OS=Mytilus_galloprovincialis_GN=FREP_G2_PE=2_SV=1	1.21	0.33	0.43	-25.03	8.86e-11	3.73e-10	-26.89	8.91e-11	1.57e-10	-18.89	2.12e-10	4.51e-10	-6.45	5.55e-08	3.57e-07
contig2730	not available	-2.23	0.2	0.3	1.73	0.22	0.42	11.13	5.2e-13	1.44e-12	1.1	0.84	0.99	-8.06	0.02	0.04
contig27394	Titin_OS=Crassostrea_gigas_GN=CGI_10016806_PE=4_SV=1	-3.4	0.07	0.12	1.64	0.25	0.46	30.13	0	0	-1.66	0.36	0.33	-5.71	0.02	0.05
contig2744	Protein_hu-li_tai_shao_OS=Crassostrea_gigas_GN=CGI_10006848_PE=4_SV=1	-3.59	0.03	0.05	1.45	0.32	0.56	10.89	0	0	-1.14	0.76	0.63	-7.29	0.00498	0.01
contig2745	Protein_hu-li_tai_shao_OS=Crassostrea_gigas_GN=CGI_10006848_PE=4_SV=1	-4.79	0.12	0.19	2.03	0.21	0.37	19.54	3.11e-15	9.98e-15	1.58	0.45	0.63	-166.9	0.03	0.05
contig2749	Uncharacterized_protein_OS=Crassostrea_gigas_GN=CGI_10003004_PE=4_SV=1	-10.16	1.87e-27	2.23e-26	-1.32	0.02	0.00626	-6.17	7.66e-22	1.03e-21	-5.81	9.22e-22	1.39e-22	-1.8	6.41e-06	0.000159
contig27527	not available	-1	1	1	2.09	0.18	0.35	12.55	1.32e-09	2.59e-09	4.09	0.00374	0.01	-4.1	0.14	0.21
contig27532	Copper/zinc_superoxide_dismutase_OS=Pinctada_fucata_PE=2_SV=1	19.64	1.54e-06	5.33e-06	5.13	0.06	0.13	54.67	3.36e-13	8.03e-13	235.92	0	0	23.32	1.5e-07	4.07e-07
contig27533	Putative_muscarinic_acetylcholine_receptor_gar-2_OS=Crassostrea_gigas_GN=CGI_10014948_PE=3_SV=1	33.83	0	0	7.47	4.9e-11	8.27e-10	69.9	0	0	249.09	0	0	24.88	0	0
contig2755	Uncharacterized_protein_OS=Lottia_gigantea_GN=LOTGIDRAFT_177987_PE=3_SV=1	1.16	0.41	0.51	-1.42	0.09	0.07	2.38	1.84e-07	4.78e-07	1.84	0.000196	0.00401	-4.87	3.51e-08	2.96e-07
contig2756	NADH-cytochrome_b5_reductase_OS=Crassostrea_gigas_GN=CGI_10027360_PE=3_SV=1	-1.18	0.53	0.66	1.41	0.14	0.39	4.87	1.33e-15	5.96e-15	1.92	0.00342	0.02	-2.91	0.0016	0.00569
contig27579	Uncharacterized_protein_OS=Lottia_gigantea_GN=LOTGIDRAFT_233991_PE=4_SV=1	46.71	0	0	2.54	0.13	0.26	42.18	0	0	229.44	0	0	12.73	2.37e-09	6.71e-09
contig2760	Tubulin_beta_chain_OS=Crassostrea_gigas_GN=CGI_10010163_PE=3_SV=1	-1.47	0.17	0.27	-1.63	0.09	0.09	4.62	1.49e-14	6.84e-14	2.57	5.58e-06	0.000106	-1.3	0.33	0.54
contig27620	Shell_protein-3_OS=Mytilus_coruscus_PE=2_SV=1	-1.98	0.5	0.62	-1.04	0.96	0.92	-2.97	0.35	0.37	53.56	0	0	-1.29	0.78	0.88
contig2764	not available	-1.71	0.00355	0.00919	2.3	5.89e-10	1.06e-07	-1.44	0.05	0.04	-2.11	0.00017	4.22e-05	-4.39	9.03e-10	1.33e-08
contig27649	Zinc_finger_protein_Noc_OS=Crassostrea_gigas_GN=CGI_10004588_PE=4_SV=1	1.91	0.26	0.36	2.24	0.15	0.3	12.6	4.21e-09	7.7e-09	4.38	0.00286	0.00854	-2.32	0.32	0.43
contig27691	Vitelline_envelope_zona_pellucida_domain_protein_12_OS=Haliotis_rufescens_GN=VEZP12_PE=2_SV=1	-3.31	0.28	0.4	4.49	0.00917	0.03	2.99	0.11	0.13	15.86	4.47e-10	2.64e-09	-14.97	0.11	0.16
contig277	not available	-3	3.78e-66	2e-64	-2.42	6.75e-48	2.47e-55	-28.27	7.91e-171	5.62e-171	-11.86	5.27e-148	1.32e-152	-1.61	1.06e-18	2.32e-13
contig2788	Myticusin-alpha_OS=Mytilus_coruscus_PE=2_SV=1	-1.34	0.05	0.09	-5.07	6.85e-14	6.01e-14	-8.44	4.08e-17	7.59e-17	-5.1	6.84e-14	2.41e-14	-10.34	9.32e-19	2.17e-17
contig2791	Uncharacterized_protein_(Fragment)_OS=Arion_vulgaris_GN=ORF2974_PE=4_SV=1	6.46	0.0037	0.00838	5.41	0.01	0.04	14.44	1.54e-05	2.11e-05	33.95	1.49e-14	1.04e-13	1.43	0.69	0.7
contig2792	Uncharacterized_protein_OS=Arion_vulgaris_GN=ORF99324_PE=4_SV=1	2.1	0.28	0.39	1.57	0.55	0.73	6.41	0.00242	0.00314	14.99	7.23e-09	3.62e-08	1.35	0.7	0.7
contig2793	Uncharacterized_protein_OS=Lottia_gigantea_GN=LOTGIDRAFT_152604_PE=4_SV=1	4.16	0.03	0.05	1.25	0.8	0.92	6.47	0.00539	0.00683	20.39	2.68e-10	1.43e-09	2.89	0.13	0.16
contig27960	not available	3.7	0.000599	0.00152	7.44	3.58e-09	4.17e-08	43.5	0	0	14.63	0	0	-2.37	0.19	0.28
contig2805	Uncharacterized_protein_OS=Octopus_bimaculoides_GN=OCBIM_22003984mg_PE=4_SV=1	1.04	0.93	0.95	1.5	0.32	0.56	7.74	1.05e-10	2.55e-10	1.61	0.24	0.45	-3.52	0.05	0.08
contig2806	Syntenin-1_OS=Crassostrea_gigas_GN=CGI_10024846_PE=4_SV=1	3.8	0.08	0.14	9.01	0.000975	0.00338	55.25	0	0	9.5	0.000737	0.00188	3.79	0.09	0.11
contig2807	Serine/threonine-protein_phosphatase_OS=Crassostrea_gigas_GN=CGI_10013946_PE=3_SV=1	-1.47	0.03	0.05	-1.41	0.05	0.03	2.69	4.55e-13	2.84e-12	-1.26	0.17	0.06	-5.22	2.27e-11	3.85e-10
contig2808	Uncharacterized_protein_OS=Crassostrea_gigas_GN=CGI_10012792_PE=4_SV=1	4.87	0	0	4.8	0	0	10.95	0	0	9.46	0	0	-2.03	0.000701	0.00425
contig2809	Uncharacterized_protein_OS=Crassostrea_gigas_GN=CGI_10012792_PE=4_SV=1	3.04	0	0	3.16	0	0	6.46	0	0	6.88	0	0	-1.69	0.00101	0.00805
contig281	Synaptopodin-2_OS=Crassostrea_gigas_GN=CGI_10021682_PE=4_SV=1	2.4	3.49e-08	1.22e-07	2.75	2.1e-10	2.23e-08	7.25	0	0	3.38	2.22e-15	1.06e-12	-4.32	7.52e-07	5.2e-06
contig2810	not available	-4.29	8.01e-06	2.85e-05	2.69	2.04e-08	9.56e-07	2.12	0.000179	0.000339	1.98	0.000354	0.00473	-1.1	0.68	0.94
contig2818	Myticusin-alpha_OS=Mytilus_coruscus_PE=2_SV=1	456.13	0	0	12.39	0.24	0.35	1.43	0.92	0.93	7.88	0.39	0.48	-1.5	0.92	0.95
contig2819	not available	-2.43	0.00418	0.01	2.15	0.000226	0.0028	4.45	1.91e-14	8.84e-14	1.31	0.25	0.58	-2.69	0.00198	0.00722
contig2820	Muscle_M-line_assembly_protein_unc-89_OS=Crassostrea_gigas_GN=CGI_10022996_PE=4_SV=1	-2.86	0.26	0.37	3.22	0.03	0.09	17	1.49e-11	3.4e-11	1.58	0.48	0.65	-8.87	0.09	0.14
contig2828	not available	1059.65	0	0	93.93	0.0067	0.02	203.86	0.000293	0.000366	151.02	0.000641	0.00126	43.24	0.06	0.09
contig283	Beta-actin_(Fragment)_OS=Patella_rustica_PE=2_SV=1	3.53	0	0	1.42	5.12e-05	0.00654	2.24	0	0	5.95	0	0	1.82	7.53e-14	0
contig2830	not available	-2.49	0.00052	0.00152	-5.62	2.67e-07	4.44e-07	-8.38	2.34e-08	2.89e-08	-6.74	7.09e-08	7.22e-08	-10.98	3.01e-09	1.88e-08
contig28334	Uncharacterized_protein_OS=Crassostrea_gigas_GN=CGI_10025670_PE=4_SV=1	1.75	0.35	0.46	3.14	0.03	0.09	17.7	1.6e-12	3.93e-12	3.28	0.03	0.06	-3.62	0.19	0.26
contig2835	Nacre_apextrin-like_protein_1_OS=Mytilus_galloprovincialis_PE=2_SV=1	2.69	1.3e-07	4.34e-07	5.4	0	0	-157.38	6.24e-09	9.87e-09	-26.79	2.96e-08	6.46e-08	2.53	1.22e-06	7.46e-07
contig2837	Apextrin-like_protein_OS=Mytilus_galloprovincialis_GN=apelP_PE=2_SV=1	1.05	0.79	0.85	1.7	0.0013	0.02	-26.47	8.26e-13	1.66e-12	-8.7	1.97e-10	2.38e-10	-1.14	0.5	0.82
contig2838	Nacre_apextrin-like_protein_1_OS=Mytilus_galloprovincialis_PE=2_SV=1	1.85	0.01	0.02	3.73	7.59e-10	2.77e-08	-14.44	9.62e-06	1.16e-05	-5.82	0.000157	0.000179	2.42	0.000114	9.59e-05
contig28396	Beta-actin_(Fragment)_OS=Patella_caerulea_PE=2_SV=1	4.39	3.33e-14	1.9e-13	2.4	0.000138	0.00156	1.91	0.01	0.02	2.25	0.000555	0.00474	1.98	0.0035	0.00296
contig284	Actin_A1c_(Fragment)_OS=Haliotis_virginea_PE=3_SV=1	4.22	0	0	1.57	9.84e-12	1.76e-07	2.99	0	0	7.17	0	0	1.38	2.22e-06	3.41e-08
contig2840	Uncharacterized_protein_OS=Crassostrea_gigas_GN=CGI_10004062_PE=4_SV=1	21.79	4.57e-07	1.69e-06	2.83	0.3	0.45	36.8	5.55e-09	9.29e-09	22.86	8.98e-07	2.81e-06	-1.92	0.66	0.75
contig2841	Phosphoenolpyruvate_carboxykinase_[GTP]_OS=Crassostrea_gigas_GN=CGI_10010066_PE=4_SV=1	-5.18	9.02e-07	3.49e-06	-1.14	0.56	0.43	-1.91	0.01	0.01	-3.75	1.8e-05	1.17e-05	-1525.12	3.84e-11	1.86e-10
contig2842	not available	-2.84	0.00084	0.00231	1.15	0.53	0.88	-2.65	0.00228	0.00221	-3.21	0.00038	0.000268	- infinite	2.61e-09	1.06e-08
contig2844	Uncharacterized_protein_OS=Crassostrea_gigas_GN=CGI_10018082_PE=4_SV=1	-1.06	0.87	0.94	1.86	0.04	0.13	8.23	0	0	3.14	1.95e-05	0.000187	-9.05	0.000452	0.00126
contig2845	Uncharacterized_protein_OS=Crassostrea_gigas_GN=CGI_10018082_PE=4_SV=1	-1.52	0.33	0.46	1.6	0.19	0.39	12.66	0	0	2.6	0.00288	0.01	-26.66	0.000663	0.00156
contig2846	60_kDa_SS-A/Ro_ribonucleoprotein_OS=Crassostrea_gigas_GN=CGI_10017221_PE=4_SV=1	1.72	0.00814	0.02	2.05	0.000385	0.00457	4.09	1.56e-13	6.89e-13	2.39	1.04e-05	0.000209	-7.03	1.69e-06	7.89e-06
contig28469	PVFP-3_OS=Perna_viridis_PE=2_SV=1	-2.9	0.47	0.59	5.23	0.03	0.08	3.79	0.14	0.16	22.81	2.66e-08	1.02e-07	-1.77	0.65	0.75
contig2848	Spectrin_beta_chain_OS=Crassostrea_gigas_GN=CGI_10013845_PE=4_SV=1	-3.38	0.16	0.25	2.81	0.04	0.1	23.05	0	0	1.2	0.77	0.93	-7.05	0.07	0.11
contig2849	Spectrin_beta_chain-like_protein_(Fragment)_OS=Mytilus_edulis_PE=2_SV=1	-1.7	0.07	0.12	2.1	0.000618	0.00619	5.97	0	0	1.03	0.89	0.8	-2.46	0.00525	0.02
contig285	Uncharacterized_protein_(Fragment)_OS=Arion_vulgaris_GN=ORF170873_PE=3_SV=1	2.87	0	0	1.25	0.05	0.34	2.1	1.04e-11	7.77e-11	5.97	0	0	-1.07	0.55	1
contig2856	Putative_C1q_domain_containing_protein_MgC1q47_OS=Mytilus_galloprovincialis_GN=MgC1q47_PE=2_SV=1	-12.9	2.02e-21	2.09e-20	-14.27	9.24e-22	2.47e-21	-23.54	2.44e-23	5.99e-23	-11.21	1.5e-20	1.55e-20	-1.92	3.02e-05	0.00043
contig2857	Rab-like_protein_3_OS=Crassostrea_gigas_GN=CGI_10004534_PE=4_SV=1	-1.09	0.81	0.9	-1.14	0.72	0.65	5.39	3.13e-10	8e-10	2.11	0.01	0.05	2.4	0.00202	0.00207
contig28618	Uncharacterized_protein_OS=Arion_vulgaris_GN=ORF136702_PE=3_SV=1	-2.18	0.2	0.3	-1.68	0.36	0.4	8.04	1.88e-09	3.9e-09	2.22	0.06	0.13	-5.43	0.03	0.06
contig28622	Uncharacterized_protein_OS=Lottia_gigantea_GN=LOTGIDRAFT_155653_PE=4_SV=1	9.83	0.13	0.21	7.66	0.22	0.34	202.1	5.65e-12	1.19e-11	62.81	3.36e-05	7.72e-05	10.35	0.12	0.16
contig28674	Neuralized-like_protein_1A_OS=Crassostrea_gigas_GN=CGI_10014381_PE=4_SV=1	6.58	0.000848	0.00214	5.59	0.00455	0.01	35.57	4.44e-16	1.24e-15	25.51	9.75e-14	7.26e-13	3.01	0.1	0.12
contig28683	Coatomer_subunit_beta_(Fragment)_OS=Crassostrea_gigas_GN=CGI_10006964_PE=4_SV=1	-1.69	0.57	0.69	2.36	0.2	0.35	18.91	4.52e-10	8.91e-10	5.49	0.00268	0.00726	-4.94	0.2	0.27
contig28694	not available	-1.39	0.39	0.52	1.18	0.64	0.9	5.87	6.49e-11	1.74e-10	3.02	0.000114	0.000835	-2.55	0.04	0.09
contig28715	Uncharacterized_protein_(Fragment)_OS=Arion_vulgaris_GN=ORF5254_PE=4_SV=1	10.88	1.09e-10	5.63e-10	1.19	0.78	0.93	16.37	5.56e-13	1.44e-12	10.78	1.1e-09	7.81e-09	206.55	0	0
contig28716	Uncharacterized_protein_OS=Crassostrea_gigas_GN=CGI_10023310_PE=4_SV=1	4.98	0.06	0.11	1.2	0.88	0.96	7.95	0.02	0.02	10.6	0.00209	0.00475	138.81	0	0
contig28717	Byssal_protein-1_OS=Mytilus_coruscus_PE=2_SV=1	4.87	0.04	0.08	-1.86	0.65	0.71	17.42	2.4e-05	3.24e-05	13.88	5.52e-05	0.000155	162.08	0	0
contig28742	Byssal_protein-1_OS=Mytilus_coruscus_PE=2_SV=1	126.19	3.44e-10	1.79e-09	1.63	0.83	0.91	11.25	0.15	0.17	7.29	0.24	0.32	-2	0.82	0.88
contig28743	Uncharacterized_protein_OS=Crassostrea_gigas_GN=CGI_10009820_PE=4_SV=1	5.13	0.53	0.64	- infinite	0.71	0.8	34.02	0.07	0.08	40.71	0.03	0.04	250.98	3.89e-09	1.51e-08
contig2876	Putative_C1q_domain_containing_protein_MgC1q50_OS=Mytilus_galloprovincialis_GN=MgC1q50_PE=2_SV=1	43.93	3.64e-05	0.000114	42.5	0.0001	0.000332	-2.58	0.75	0.77	-1.81	0.82	0.83	83.99	9.06e-09	3.22e-08
contig28763	not available	1.15	0.88	0.93	30.16	7.82e-13	6.73e-12	6.15	0.02	0.02	7.31	0.00298	0.00719	9.99	0.000126	0.000253
contig28798	Histone_deacetylase_6_OS=Crassostrea_gigas_GN=CGI_10017966_PE=4_SV=1	-21.89	0.000106	0.000313	5.95	1.35e-14	6.14e-13	-13.8	0.000232	0.000275	-11.81	0.000275	0.000428	- infinite	3.35e-05	8.67e-05
contig2886	Uncharacterized_protein_OS=Arion_vulgaris_GN=ORF140666_PE=4_SV=1	- infinite	0.67	0.77	- infinite	0.67	0.76	-4.07	0.78	0.79	- infinite	0.67	0.72	181.55	5.32e-09	1.99e-08
contig2888	Filamin-A_OS=Crassostrea_gigas_GN=CGI_10026966_PE=4_SV=1	-5.7	6.74e-07	2.64e-06	-1.59	0.06	0.05	-26.6	9.64e-10	1.56e-09	-16.44	3.18e-09	6.1e-09	-2.91	0.000214	0.00107
contig2893	Calumenin_OS=Crassostrea_gigas_GN=CGI_10008850_PE=4_SV=1	-2.57	0.01	0.03	-2.1	0.04	0.05	5.52	5.88e-14	2.26e-13	-1.59	0.18	0.13	-50.71	4.79e-06	1.42e-05
contig28984	F-box_only_protein_25_OS=Crassostrea_gigas_GN=CGI_10024835_PE=4_SV=1	-1.46	0.81	0.89	1.91	0.62	0.76	132.91	0	0	7.12	0.05	0.08	-1.03	0.98	0.99
contig29096	RING-box_protein_1_OS=Crassostrea_gigas_GN=CGI_10012643_PE=4_SV=1	2.16	0.01	0.02	1.4	0.33	0.59	5.12	1.6e-08	3.23e-08	6.09	2.11e-12	5.74e-11	-1.17	0.69	0.87
contig29167	Putative_uncharacterized_protein_(Fragment)_OS=Haliotis_diversicolor_PE=2_SV=1	-2.7	0.1	0.16	1.03	0.95	0.93	3.33	0.00175	0.00249	107.85	0	0	1.38	0.45	0.42
contig292	Titin_OS=Crassostrea_gigas_GN=CGI_10016806_PE=4_SV=1	-188.83	0.04	0.08	6	0.000147	0.000702	46.79	0	0	4.7	0.00207	0.00628	-53.91	0.05	0.07
contig29203	Uncharacterized_protein_OS=Crassostrea_gigas_GN=CGI_10016661_PE=4_SV=1	1.15	0.87	0.93	3.25	0.1	0.2	28.8	2.94e-12	6.75e-12	2.08	0.35	0.5	-8.95	0.19	0.26
contig29220	Vacuolar_protein_sorting-associated_protein_4B_OS=Crassostrea_gigas_GN=CGI_10010435_PE=3_SV=1	1.94	0.34	0.45	1.35	0.69	0.85	17.33	6.01e-09	1.04e-08	7.01	0.000391	0.00119	-4.28	0.24	0.32
contig29255	Uncharacterized_protein_OS=Arion_vulgaris_GN=ORF31826_PE=4_SV=1	-5.38	0.47	0.59	2.33	0.49	0.64	49.82	6.09e-09	1e-08	6.79	0.05	0.09	- infinite	0.34	0.41
contig29270	not available	-9.49	0.02	0.04	-9.95	0.02	0.04	23.22	0	0	-2.92	0.12	0.13	-19.74	0.01	0.02
contig29271	not available	-4.55	0.12	0.2	-2.14	0.34	0.41	32.5	0	0	-3.55	0.17	0.19	-140.19	0.03	0.05
contig29272	not available	-8.57	0.12	0.2	-2.59	0.34	0.41	27.42	4.44e-16	1.24e-15	-5.43	0.17	0.2	-88.12	0.07	0.1
contig29273	not available	-10	0.13	0.2	-2.06	0.45	0.52	31	0	0	-4.4	0.22	0.25	-231.32	0.08	0.11
contig29280	not available	6.21	0.29	0.41	3.26	0.56	0.69	219.25	4.31e-12	9.17e-12	167.2	3.43e-11	1.32e-10	9.44	0.16	0.2
contig29285	not available	+ infinite	0.14	0.22	+ infinite	0.14	0.22	+ infinite	0.26	0.28	+ infinite	0.2	0.25	+ infinite	0	0
contig293	Titin_OS=Crassostrea_gigas_GN=CGI_10016806_PE=4_SV=1	-3.98	4.23e-06	1.56e-05	1.21	0.33	0.71	19.2	0	0	1.16	0.48	0.91	-8.18	1.4e-08	8.92e-08
contig2931	Peroxiredoxin_OS=Pinctada_fucata_PE=4_SV=1	-2.31	0.000282	0.000865	-1.08	0.69	0.5	2.62	3.12e-09	1.03e-08	-1.77	0.00889	0.00348	-4.08	2.37e-07	1.94e-06
contig2932	Non-neuronal_cytoplasmic_intermediate_filament_protein_OS=Crassostrea_gigas_GN=CGI_10010873_PE=3_SV=1	-2.2	0.12	0.2	-2.3	0.11	0.14	8.26	3.41e-13	1.04e-12	1.44	0.34	0.58	-6.61	0.00699	0.02
contig29320	Uncharacterized_protein_OS=Octopus_bimaculoides_GN=OCBIM_22032414mg_PE=4_SV=1	2.31	0.5	0.62	7.68	0.04	0.09	48.01	4.59e-08	6.75e-08	12.28	0.00566	0.01	- infinite	0.36	0.43
contig2934	Non-neuronal_cytoplasmic_intermediate_filament_protein_OS=Crassostrea_gigas_GN=CGI_10010873_PE=3_SV=1	-1.11	0.83	0.91	1.48	0.37	0.6	7.55	1.85e-09	3.89e-09	3.45	0.000676	0.00303	1.12	0.81	0.75
contig2937	Activated_RNA_polymerase_II_transcriptional_coactivator_p15_OS=Crassostrea_gigas_GN=CGI_10015925_PE=4_SV=1	-3.88	4.9e-11	3.22e-10	-1.65	0.0023	0.00103	-2.15	2.94e-05	2.17e-05	-2.29	4.33e-06	6.73e-07	-8.34	1.87e-16	4.23e-15
contig294	Titin_OS=Crassostrea_gigas_GN=CGI_10016806_PE=4_SV=1	-4.29	4.61e-07	1.89e-06	1.5	0.02	0.14	14.17	0	0	1.33	0.12	0.41	-6.97	5.51e-09	4.25e-08
contig2942	Thioredoxin_peroxidase_OS=Cristaria_plicata_PE=2_SV=1	-3.27	1.69e-05	5.96e-05	-1.27	0.27	0.21	-1.28	0.27	0.25	-2.22	0.00145	0.000667	-14.51	2.21e-10	1.48e-09
contig295	Titin_OS=Crassostrea_gigas_GN=CGI_10016806_PE=4_SV=1	-3.12	3.48e-13	2.92e-12	1.16	0.18	0.69	7.57	0	0	-1.52	0.00128	0.000105	-3.17	2.45e-13	1.9e-11
contig29617	not available	-1.47	0.49	0.61	-1.47	0.5	0.52	9.51	7e-11	1.64e-10	-1.08	0.88	0.76	-9.19	0.02	0.03
contig2975	Uncharacterized_protein_OS=Lottia_gigantea_GN=LOTGIDRAFT_239005_PE=4_SV=1	-1.88	4.23e-11	3.67e-10	-2.33	2.36e-16	2.4e-18	-27.96	1.03e-59	2.08e-59	-11.46	1.77e-51	1.46e-52	-1.71	9.04e-09	1.49e-06
contig29756	Neurogenic_locus_notch-like_protein_2_OS=Crassostrea_gigas_GN=CGI_10013455_PE=4_SV=1	-5.08	0	0	-1.34	4.27e-53	3.48e-88	-11.97	0	0	1.25	0	3.55e-10	1.67	0	0
contig2976	Uncharacterized_protein_OS=Crassostrea_gigas_GN=CGI_10023810_PE=4_SV=1	-2.08	5.21e-05	0.000184	-2.31	9.57e-06	4.72e-06	-27.58	8.23e-19	2.11e-18	-11.24	2.65e-16	3.6e-16	-1.65	0.00314	0.02
contig2977	Serine/threonine-protein_phosphatase_OS=Lottia_gigantea_GN=LOTGIDRAFT_183550_PE=3_SV=1	-3.95	0.09	0.16	-1.22	0.74	0.73	8.54	4.3e-08	7.2e-08	-2.2	0.26	0.26	-8.47	0.04	0.06
contig2978	Serine/threonine-protein_phosphatase_OS=Pinctada_fucata_PE=2_SV=1	-3.03	0.09	0.15	1.36	0.49	0.73	7.4	7.36e-09	1.43e-08	-1.53	0.44	0.4	-4.73	0.04	0.07
contig2979	Tripartite_motif-containing_protein_2_OS=Crassostrea_gigas_GN=CGI_10023039_PE=4_SV=1	-2.47	0.02	0.04	1.31	0.34	0.63	3.82	5.22e-08	1.06e-07	-1.87	0.08	0.06	-4.32	0.00116	0.00356
contig2988	Uncharacterized_protein_OS=Crassostrea_gigas_GN=CGI_10011774_PE=4_SV=1	-2.14	2.43e-08	1.37e-07	-13.24	5.1e-29	8.86e-29	-5.59	1.34e-20	1.74e-20	-4.07	3.23e-17	2.47e-18	-34.01	2.92e-33	6.81e-32
contig2989	not available	-102.02	4.36e-42	5.07e-41	-2.12	2.16e-09	1.96e-10	1.1	0.37	0.53	-3	2.59e-15	5.66e-17	-3.17	1.3e-16	2.51e-14
contig299	Ras-like_GTP-binding_protein_RHO_OS=Crassostrea_ariakensis_PE=2_SV=1	-2.15	0.000413	0.00125	-1.39	0.09	0.07	2.98	9.14e-13	4.81e-12	-1.11	0.57	0.3	-16.18	5.61e-13	5.13e-12
contig2993	Uncharacterized_protein_OS=Crassostrea_gigas_GN=CGI_10005971_PE=4_SV=1	-2.39	6.71e-09	3.96e-08	-6.61	1.41e-20	1.07e-20	-5.11	2.35e-17	3.19e-17	-2.84	7.48e-11	5.36e-12	-283.54	1.06e-31	1.41e-30
contig29999	Uncharacterized_protein_OS=Crassostrea_gigas_GN=CGI_10012305_PE=4_SV=1	-1.95	0.26	0.38	1.53	0.36	0.58	7.51	2.1e-08	3.79e-08	3.32	0.00222	0.00835	1.01	0.98	0.9
contig3	Wings_apart-like_protein_OS=Crassostrea_gigas_GN=CGI_10018229_PE=4_SV=1	-1.62	2.43e-08	1.62e-07	1.05	0.53	0.69	1.94	0	0	-1.29	0.00246	2.74e-05	-4.68	2.33e-39	7.28e-36
contig301	Uncharacterized_protein_OS=Crassostrea_gigas_GN=CGI_10017178_PE=4_SV=1	1.81	5.48e-14	1.97e-13	2.21	0	0	12.36	0	0	6.99	0	0	-2.31	3.13e-13	7.97e-11
contig30103	Ubiquitin-associated_protein_2_OS=Crassostrea_gigas_GN=CGI_10023422_PE=4_SV=1	1.25	0.77	0.85	-2.21	0.45	0.52	16.45	3.19e-08	5.07e-08	3.12	0.09	0.16	-12.56	0.14	0.19
contig3013	Uncharacterized_protein_OS=Lottia_gigantea_GN=LOTGIDRAFT_213954_PE=3_SV=1	-1.36	0.29	0.42	-1.07	0.8	0.68	4.51	3.68e-12	1.28e-11	2.92	1.07e-06	2.08e-05	-3.73	0.000802	0.00277
contig3018	Putative_vitelline_coat_lysin_(Fragment)_OS=Mytilus_edulis_GN=vcl_PE=2_SV=1	-22.24	1.1e-09	5.64e-09	-9.76	2.67e-08	6.82e-08	-92.8	1.54e-10	2.83e-10	-17.73	2.33e-09	4.66e-09	-10.11	2.02e-08	1.13e-07
contig3019	Putative_vitelline_coat_lysin_(Fragment)_OS=Mytilus_edulis_GN=vcl_PE=2_SV=1	-28.13	1.91e-12	1.22e-11	-1.76	0.01	0.00842	-3.69	3.09e-06	2.91e-06	-1.64	0.02	0.00996	-8.27	6.65e-10	5.6e-09
contig3033	cAMP_response_element-binding_protein_OS=Biomphalaria_glabrata_PE=2_SV=1	-28.48	8.92e-17	7.68e-16	-876.68	2.18e-18	1.69e-17	1.42	0.03	0.05	2.03	3.64e-07	3.47e-05	-434.94	2.48e-18	1.98e-17
contig304	Putative_C1q_domain_containing_protein_MgC1q3_OS=Mytilus_galloprovincialis_GN=MgC1q3_PE=2_SV=1	-1.62	5.69e-16	1.05e-14	-4.74	3.57e-81	2.36e-86	-19.06	2.33e-132	1.4e-132	-7.53	3.86e-104	2.09e-109	-2.2	5.5e-34	6.65e-28
contig3043	D-aspartate_oxidase_OS=Crassostrea_gigas_GN=CGI_10028549_PE=4_SV=1	2.64	0.00164	0.00381	1.38	0.37	0.63	5.79	2.71e-09	5.94e-09	4.29	4.96e-07	5.11e-06	-1.5	0.35	0.51
contig30447	Uncharacterized_protein_OS=Crassostrea_gigas_GN=CGI_10008377_PE=4_SV=1	-1.36	0.18	0.28	-3.01	0.00013	0.000146	-13.35	4.49e-09	6.37e-09	-6.54	1.84e-07	1.85e-07	-1.46	0.11	0.24
contig3045	Apextrin-like_protein_OS=Mytilus_galloprovincialis_GN=apelP_PE=2_SV=1	-3.34	3.26e-14	2.88e-13	-14.97	1.77e-28	3.82e-28	-9.56	6.07e-25	1.04e-24	-13.21	1.08e-27	9.31e-28	-7.4	1.95e-23	1.31e-21
contig305	Putative_C1q_domain_containing_protein_MgC1q3_OS=Mytilus_galloprovincialis_GN=MgC1q3_PE=2_SV=1	-1.69	5.4e-62	1.63e-59	-5.25	2,21E-311	0	-13.54	0	0	-6.06	0	0	-2.13	1.87e-111	1.92e-92
contig3059	Uncharacterized_protein_OS=Crassostrea_gigas_GN=CGI_10004062_PE=4_SV=1	1.46	0.49	0.6	2.05	0.17	0.33	22.81	0	0	11.39	2.64e-11	2.4e-10	12.05	5.9e-13	1.9e-12
contig306	Transgelin-like_protein-4_OS=Mytilus_galloprovincialis_PE=2_SV=1	-1.1	0.07	0.16	4.23	0	0	1.64	0	0	1.41	7.75e-13	3.46e-06	1.46	4.44e-16	0
contig3060	not available	3.68	0	0	3.71	0	0	4.24	0	0	6.7	0	0	-1.74	0.00125	0.00871
contig30708	Uncharacterized_protein_OS=Crassostrea_gigas_GN=CGI_10019677_PE=4_SV=1	2.29	0.11	0.18	-1.76	0.45	0.5	10.5	3.08e-08	5.13e-08	9.17	3.33e-08	2.01e-07	3.52	0.00789	0.01
contig3076	Galaxin_1_OS=Euprymna_scolopes_PE=2_SV=1	3.32	4.85e-05	0.000138	-1.55	0.32	0.35	-1.7	0.27	0.27	3.37	7.6e-05	0.000517	6.74	7.82e-14	1.48e-13
contig308	not available	-2	6e-10	4.33e-09	1.25	0.01	0.24	5.13	0	0	-1.93	7.09e-09	7.26e-11	-2.06	2.2e-10	2.93e-08
contig3080	Uncharacterized_protein_OS=Crassostrea_gigas_GN=CGI_10027081_PE=4_SV=1	-4.9	6.91e-15	5.92e-14	-1.87	6.89e-05	2.28e-05	1.13	0.38	0.5	-3.2	1.96e-10	2.8e-11	-3.79	2.14e-12	7.86e-11
contig3084	Microsomal_glutathione-s-transferase_OS=Azumapecten_farreri_PE=2_SV=1	2.63	0.00165	0.00381	1.55	0.22	0.44	-1.64	0.29	0.29	-1.5	0.36	0.31	4.55	3.32e-08	4.48e-08
contig3085	Microsomal_glutathione-s-transferase_OS=Azumapecten_farreri_PE=2_SV=1	-1.62	0.04	0.07	- infinite	5.61e-12	3.34e-11	-5.93	2.02e-07	2.14e-07	-2.46	0.000624	0.000307	-5.54	1.89e-07	1.21e-06
contig30854	Uncharacterized_protein_(Fragment)_OS=Arion_vulgaris_GN=ORF116757_PE=4_SV=1	1	1	1	1.78	0.46	0.64	18.4	2.15e-08	3.47e-08	1.98	0.38	0.53	-21.03	0.14	0.19
contig30870	Fibroblast_growth_factor_receptor_OS=Crassostrea_gigas_GN=CGI_10011091_PE=4_SV=1	4.21	0.06	0.1	1.29	0.8	0.92	40.7	8.26e-13	1.94e-12	26.65	4.76e-10	2.22e-09	2.71	0.24	0.27
contig30871	Uncharacterized_protein_OS=Lottia_gigantea_GN=LOTGIDRAFT_132033_PE=4_SV=1	-1.3	0.71	0.81	1.69	0.38	0.58	12.71	2.94e-09	5.5e-09	7.58	4.05e-06	1.84e-05	-3.88	0.16	0.23
contig309	Titin_OS=Crassostrea_gigas_GN=CGI_10016806_PE=4_SV=1	-2.37	5.72e-14	5.77e-13	1.21	0.03	0.35	9.96	0	0	-1.33	0.00453	0.000162	-4.53	1.72e-27	8.91e-25
contig3093	Putative_C1q_domain_containing_protein_MgC1q9_OS=Mytilus_galloprovincialis_GN=MgC1q9_PE=2_SV=1	-4.29	1.52e-14	1.32e-13	-3.23	2.87e-11	1.07e-11	-5.74	1.35e-16	2.05e-16	-3.19	4.52e-11	5.33e-12	-1.8	7.02e-05	0.000971
contig3096	Malate_dehydrogenase_OS=Mytilus_trossulus_PE=2_SV=1	-4.05	1.73e-22	2.35e-21	-24.52	1.29e-41	3.6e-41	1.99	3.62e-14	5.08e-13	1.35	0.00128	0.07	-5.93	1.4e-28	3.34e-26
contig310	Titin_OS=Crassostrea_gigas_GN=CGI_10016806_PE=4_SV=1	-2.45	2.3e-08	1.25e-07	1.22	0.11	0.51	13.62	0	0	-1.32	0.04	0.00852	-6.57	1.27e-18	5.49e-17
contig3100	Malate_dehydrogenase_OS=Mytilus_trossulus_PE=2_SV=1	1.29	0.35	0.45	1.65	0.06	0.19	9.87	0	0	3.3	1.72e-07	3.49e-06	-7.4	8.85e-05	0.000301
contig3101	Uncharacterized_protein_OS=Arion_vulgaris_GN=ORF75073_PE=4_SV=1	-4.32	7.96e-05	0.00025	-3.88	0.000182	0.000272	-64.05	3.29e-08	4.68e-08	-26.47	8.85e-08	1.86e-07	-4.63	5.26e-05	0.000228
contig3105	Uncharacterized_protein_OS=Octopus_bimaculoides_GN=OCBIM_22019143mg_PE=4_SV=1	-1.25	0.73	0.82	3.84	0.00289	0.01	19.7	0	0	3	0.02	0.06	-8.82	0.05	0.08
contig3106	Protein-glutamine_gamma-glutamyltransferase_K_OS=Crassostrea_gigas_GN=CGI_10024965_PE=4_SV=1	-2.38	0.1	0.17	2.06	0.04	0.14	8.73	1.2e-13	3.77e-13	1.37	0.43	0.68	-13.37	0.00285	0.00623
contig3107	Protein-glutamine_gamma-glutamyltransferase_K_OS=Crassostrea_gigas_GN=CGI_10024965_PE=4_SV=1	-1.48	0.44	0.57	1.84	0.14	0.3	6.79	1.71e-08	3.2e-08	1.23	0.65	0.87	-2.42	0.13	0.21
contig31184	Uncharacterized_protein_OS=Crassostrea_gigas_GN=CGI_10008727_PE=4_SV=1	3.44	0.04	0.07	3.18	0.07	0.15	23.4	3.1e-12	7.2e-12	4.57	0.01	0.02	2.26	0.22	0.24
contig312	NADH-ubiquinone_oxidoreductase_chain_5_OS=Mytilus_trossulus_PE=3_SV=1	-6.04	6.71e-72	1.72e-70	-3.59	6.47e-49	5.11e-53	-11.6	2.25e-89	1.17e-89	-2.06	3.98e-22	1.48e-27	-5.83	2.15e-70	1e-65
contig3124	ETS-family_transcription_factor_OS=Azumapecten_farreri_PE=2_SV=2	6.13	6.66e-16	3.46e-15	3.42	2.89e-06	3.74e-05	4.17	2.19e-07	4.08e-07	8.59	0	0	-2.3	0.05	0.11
contig3129	NADH_dehydrogenase_subunit_6_OS=Musculista_senhousia_GN=ND6_PE=4_SV=1	-4.36	7.8e-05	0.000246	-6.7	7.56e-06	1.56e-05	-53.83	4.17e-08	5.84e-08	-33.34	6.71e-08	1.49e-07	-6.74	6.7e-06	2.88e-05
contig3137	ATP-dependent_RNA_helicase_DDX18_OS=Crassostrea_gigas_GN=CGI_10023410_PE=3_SV=1	3.01	9.97e-09	3.89e-08	1.81	0.00709	0.04	-41.38	7.54e-08	1e-07	-7.84	4.58e-06	5.68e-06	1.46	0.1	0.08
contig3139	Metalloproteinase_inhibitor_3_OS=Crassostrea_gigas_GN=CGI_10000389_PE=4_SV=1	4.39	0	0	-15.25	2.55e-25	6.43e-25	1.41	0.00465	0.00981	1.87	5.88e-09	3.54e-06	-4.95	4.68e-17	2.73e-15
contig314	NADH_dehydrogenase_subunit_6_OS=Mytilus_trossulus_PE=4_SV=1	-4.57	4.29e-29	6.58e-28	-2.02	1.09e-10	3.58e-12	-10.91	1.01e-41	1.36e-41	-1.11	0.28	0.03	-1.9	1.3e-09	1.79e-07
contig3149	U6_snRNA-associated_Sm-like_protein_LSm6_OS=Crassostrea_gigas_GN=CGI_10014833_PE=3_SV=1	-8.4	1.75e-10	9.97e-10	1.06	0.73	0.92	-2.4	0.000315	0.000277	-1.59	0.03	0.01	-4.35	1.01e-07	8.47e-07
contig3158	C-type_lectin_7_OS=Mytilus_galloprovincialis_PE=2_SV=1	-1.71	0.00481	0.01	-2.36	5.06e-05	3.37e-05	-10	8.46e-13	1.44e-12	-5.04	7.72e-10	4.4e-10	-8.13	2.6e-12	3.3e-11
contig3162	PACI-Oct-1_OS=Octopus_cyanea_PE=2_SV=1	-1.14	0.45	0.59	-1.59	0.02	0.01	-5.76	1.51e-09	1.84e-09	-3.48	4.47e-07	1.83e-07	-1.11	0.56	0.88
contig31665	Uncharacterized_protein_OS=Lottia_gigantea_GN=LOTGIDRAFT_235701_PE=4_SV=1	1.12	0.86	0.92	1.11	0.88	1	10.91	4.11e-08	6.69e-08	3.25	0.02	0.05	-9.94	0.07	0.1
contig3168	Uncharacterized_protein_OS=Crassostrea_gigas_GN=CGI_10014470_PE=4_SV=1	-1.8	0.16	0.25	2.65	0.000704	0.00489	7.84	2.22e-16	1.24e-15	2.96	0.000134	0.000981	-5.55	0.00275	0.00698
contig3169	Uncharacterized_protein_OS=Crassostrea_gigas_GN=CGI_10014468_PE=4_SV=1	-4.35	0.24	0.34	2.37	0.21	0.36	16.88	1.25e-08	2.1e-08	1.26	0.77	0.91	-5.38	0.2	0.27
contig31715	Cytochrome_b_(Fragment)_OS=Mytilus_trossulus_PE=4_SV=1	-1.05	0.93	0.97	88.48	0	0	-1.59	0.45	0.45	2.33	0.05	0.12	1.19	0.72	0.68
contig31755	C-type_lectin_6_OS=Mytilus_galloprovincialis_PE=2_SV=1	2.68	0.6	0.7	1.98	0.74	0.84	15.88	0.06	0.07	106.31	6.39e-09	2.05e-08	8.81	0.14	0.18
contig31770	not available	1.08	0.92	0.95	-3.14	0.33	0.41	18.18	9.26e-09	1.57e-08	1.85	0.42	0.57	- infinite	0.1	0.14
contig31778	not available	-3.24	0.34	0.46	1.58	0.58	0.75	17.97	6.64e-08	9.93e-08	1.15	0.87	0.99	-6.4	0.22	0.29
contig31791	FH1/FH2_domain-containing_protein_3_OS=Crassostrea_gigas_GN=CGI_10027517_PE=4_SV=1	-2.96	0.41	0.53	4.54	0.03	0.08	22.91	1.04e-08	1.73e-08	-2.89	0.42	0.46	-19.03	0.18	0.24
contig31792	Uncharacterized_protein_(Fragment)_OS=Arion_vulgaris_GN=ORF77387_PE=4_SV=1	-30.99	0.05	0.09	1.81	0.32	0.51	21.46	1.33e-15	3.63e-15	-1.44	0.63	0.6	-26.54	0.05	0.08
contig31837	Uncharacterized_protein_OS=Octopus_bimaculoides_GN=OCBIM_22036219mg_PE=4_SV=1	1.95	0.18	0.27	1.09	0.88	1	14.23	4.55e-13	1.21e-12	7.44	2.25e-07	1.37e-06	-8.8	0.04	0.07
contig31838	Uncharacterized_protein_OS=Octopus_bimaculoides_GN=OCBIM_22036219mg_PE=4_SV=1	2.41	0.19	0.29	1.93	0.37	0.55	22.13	6.48e-11	1.37e-10	14.52	2.32e-08	1.08e-07	-2.04	0.48	0.6
contig3184	Fibrinogen-related_protein_9_OS=Mytilus_galloprovincialis_PE=2_SV=1	-1.35	0.57	0.69	1.25	0.64	0.85	9.52	2.6e-11	6.39e-11	1.65	0.26	0.46	-1.81	0.31	0.43
contig3187	Far_upstream_element-binding_protein_3_OS=Crassostrea_gigas_GN=CGI_10021712_PE=4_SV=1	1.78	2.18e-07	6.22e-07	1.14	0.29	0.8	3.99	0	0	2.44	2.22e-16	9.4e-13	-10.86	3.26e-21	9.45e-20
contig3192	Leukocyte_common_antigen_OS=Crassostrea_gigas_GN=CGI_10001562_PE=4_SV=1	-3.95	2.58e-08	1.27e-07	1.21	0.25	0.66	-2	0.0012	0.00101	-2.28	0.000115	3.4e-05	-4.12	1.53e-08	1.73e-07
contig3202	Malate_dehydrogenase_OS=Mytilus_trossulus_PE=2_SV=1	1.46	0.27	0.38	1.7	0.12	0.29	8.91	0	0	2.49	0.00374	0.02	-517.72	0.000214	0.000515
contig3207	not available	-1.25	0.51	0.63	1.47	0.2	0.43	4.24	1.92e-08	4.09e-08	1.18	0.6	0.9	-1.93	0.08	0.16
contig321	Pseudomytilin_1_OS=Mytilus_galloprovincialis_PE=2_SV=1	-4.39	7.3e-09	3.82e-08	-1.46	0.05	0.03	-17.73	5.42e-14	1.11e-13	-14.97	9.85e-14	1.96e-13	-3.9	3.92e-08	4.16e-07
contig3216	Beta-catenin_OS=Azumapecten_farreri_PE=2_SV=1	2.71	0.00111	0.00263	1.57	0.2	0.41	4.97	1.24e-07	2.22e-07	4.99	9.16e-09	1.28e-07	-1.91	0.16	0.26
contig32208	Uncharacterized_protein_OS=Lottia_gigantea_GN=LOTGIDRAFT_225283_PE=3_SV=1	+ infinite	0.00243	0.00582	+ infinite	5.85e-05	0.000186	+ infinite	1.11e-09	1.93e-09	+ infinite	0.00538	0.00927	+ infinite	0.29	0.36
contig3222	Uncharacterized_protein_OS=Crassostrea_gigas_GN=CGI_10013543_PE=4_SV=1	5.45	0	0	1.39	0.09	0.33	3.59	1.76e-13	8.57e-13	4.75	0	0	2.67	3.16e-09	1.51e-09
contig3223	Uncharacterized_protein_OS=Crassostrea_gigas_GN=CGI_10015948_PE=4_SV=1	-1.47	0.32	0.44	-1.26	0.54	0.51	-2.85	0.03	0.03	6.44	9.33e-15	4.03e-13	1.29	0.43	0.39
contig3230	Astacin_OS=Crassostrea_gigas_GN=CGI_10020696_PE=3_SV=1	1.15	0.51	0.61	2.47	6.37e-07	2.06e-05	4.34	0	6.32e-16	7.34	0	0	1.49	0.05	0.03
contig3231	Metalloendopeptidase_(Fragment)_OS=Lottia_gigantea_GN=LOTGIDRAFT_109273_PE=3_SV=1	1.24	0.4	0.5	3.27	1.03e-08	3.28e-07	7.57	0	0	10.63	0	0	-1.49	0.18	0.32
contig3233	Astacin_OS=Crassostrea_gigas_GN=CGI_10020696_PE=3_SV=1	1.1	0.7	0.78	2.8	1.48e-07	4.43e-06	5.37	0	0	9.55	0	0	-1.6	0.09	0.19
contig32333	Uncharacterized_protein_OS=Crassostrea_gigas_GN=CGI_10000154_PE=4_SV=1	-8.36	0.02	0.04	6.37	2.63e-08	2.84e-07	-75.64	0.00536	0.00635	-14.16	0.01	0.02	2.07	0.08	0.08
contig32334	Uncharacterized_protein_OS=Crassostrea_gigas_GN=CGI_10023723_PE=4_SV=1	-3.54	3.36e-266	2.39e-263	2.36	0	0	-5.9	0	0	-9.14	0	0	1.02	0.45	0.00104
contig3237	Uncharacterized_protein_(Fragment)_OS=Arion_vulgaris_GN=ORF117860_PE=4_SV=1	3.09	0	0	3.29	0	0	1.55	7.04e-07	3.41e-06	4.5	0	0	1.79	7.04e-14	0
contig32414	not available	2.09	0.46	0.58	2.47	0.37	0.52	35.53	4.29e-09	7.26e-09	7.03	0.02	0.03	1.27	0.83	0.84
contig32436	Uncharacterized_protein_OS=Lottia_gigantea_GN=LOTGIDRAFT_234336_PE=4_SV=1	-4.29	0	0	-1.23	9.28e-140	1.24e-294	-10.36	0	0	1.05	1.48e-09	9.76e-19	1.79	0	0
contig3251	Uncharacterized_protein_OS=Lottia_gigantea_GN=LOTGIDRAFT_189430_PE=3_SV=1	1.91	0.11	0.17	4.53	1.2e-05	9.29e-05	10.09	5.65e-13	1.6e-12	3.56	0.000539	0.00244	-1.98	0.23	0.34
contig326	Cytochrome_b_(Fragment)_OS=Mytilus_edulis_PE=4_SV=1	-6.62	8.96e-252	7.84e-250	-1.88	2.37e-58	3.35e-73	-18.05	0	0	-1.99	2.13e-66	2.26e-86	-1.02	0.51	0.19
contig3263	Uncharacterized_protein_OS=Lottia_gigantea_GN=LOTGIDRAFT_179001_PE=3_SV=1	4.95	1.05e-13	5.97e-13	4.23	3.98e-10	1.23e-08	3.87	1.25e-07	2.44e-07	11	0	0	4.98	1.34e-13	1.66e-13
contig32673	GTPase_IMAP_family_member_4_OS=Crassostrea_gigas_GN=CGI_10025073_PE=4_SV=1	2.38	0.02	0.04	2.29	0.03	0.09	7.6	4.52e-10	1.02e-09	7.83	4.41e-12	7.27e-11	-3.96	0.04	0.07
contig32713	not available	-3.67	0.03	0.06	-1.17	0.73	0.69	7.28	1.26e-10	3.06e-10	-1.84	0.23	0.21	-13.57	0.0033	0.00716
contig32772	Uncharacterized_protein_(Fragment)_OS=Arion_vulgaris_GN=ORF114598_PE=4_SV=1	5.86	7.71e-13	4.33e-12	3.62	5.44e-06	5.96e-05	-1.75	0.22	0.22	-1.41	0.4	0.34	2.86	0.000293	0.000329
contig32814	Galectin_OS=Crassostrea_gigas_GN=CGI_10023950_PE=4_SV=1	19.86	2.22e-16	1.79e-15	-1.59	0.57	0.62	-14.12	0.08	0.09	-18.5	0.07	0.1	-121.67	0.05	0.08
contig3283	GTP-binding_nuclear_protein_Ran_OS=Crassostrea_gigas_GN=CGI_10020105_PE=4_SV=1	-6.31	6.91e-11	4.19e-10	-3.27	4.79e-07	3.94e-07	1.76	0.000444	0.000914	-1.34	0.11	0.04	-45.71	8.64e-16	7.23e-15
contig3284	Uncharacterized_protein_OS=Octopus_bimaculoides_GN=OCBIM_22037602mg_PE=4_SV=1	-7.51	3.85e-09	1.97e-08	-5.15	1.13e-07	1.72e-07	1.31	0.17	0.23	-1.41	0.12	0.06	- infinite	5.58e-13	3.22e-12
contig3289	Uncharacterized_protein_OS=Arion_vulgaris_GN=ORF78669_PE=4_SV=1	-1.27	0.43	0.57	1.13	0.67	0.95	4.73	4.97e-12	1.67e-11	2.89	4.27e-06	6.48e-05	-2.67	0.00847	0.02
contig3294	not available	-116.46	7.93e-30	8.43e-29	-31.74	6.58e-28	3.07e-27	-12.97	4.57e-24	9.24e-24	-27.78	1.59e-27	3.93e-27	-11.05	1.22e-23	4.43e-22
contig3298	Putative_C1q_domain_containing_protein_MgC1q23_OS=Mytilus_galloprovincialis_GN=MgC1q23_PE=2_SV=1	-3.72	1.07e-24	1.59e-23	-5.14	7.18e-31	5.46e-32	-4.75	3.3e-28	2.56e-28	-1.27	0.01	0.000554	-3.42	9.1e-23	6.16e-20
contig3299	Spectrin_alpha_chain_OS=Crassostrea_gigas_GN=CGI_10025721_PE=4_SV=1	-3.43	0.29	0.41	1.73	0.46	0.64	17.88	4.7e-09	8.28e-09	1.67	0.49	0.66	-78.44	0.1	0.14
contig330	ATP8_(Fragment)_OS=Mytilus_edulis_PE=4_SV=1	-4.78	4.44e-107	2.28e-105	-1.79	6.55e-27	1.01e-33	-8.99	3.02e-141	2.06e-142	-1.42	9.27e-12	1.68e-18	1.01	0.89	0.14
contig3300	Spectrin_alpha_chain_OS=Crassostrea_gigas_GN=CGI_10025721_PE=4_SV=1	-2.45	0.36	0.49	2.87	0.09	0.19	22.86	6.5e-13	1.61e-12	1.99	0.31	0.47	-9.81	0.12	0.17
contig3301	Spectrin_alpha_chain_OS=Crassostrea_gigas_GN=CGI_10025721_PE=4_SV=1	-2.23	0.49	0.61	2.16	0.33	0.5	30.96	1.24e-12	2.91e-12	1.79	0.48	0.63	-5.52	0.25	0.33
contig3302	not available	-5.23	1.05e-10	6.36e-10	-2.58	7.07e-06	4.53e-06	-336.98	5.77e-18	1.69e-17	-149.46	8.65e-18	4.12e-17	- infinite	3.99e-18	3.07e-17
contig3305	Uncharacterized_protein_(Fragment)_OS=Lottia_gigantea_GN=LOTGIDRAFT_176733_PE=4_SV=1	1.83	0.27	0.38	2.65	0.06	0.15	10.57	4.01e-08	6.57e-08	1.6	0.43	0.61	-2.39	0.28	0.39
contig3312	not available	-67.82	0.03	0.06	-234.14	0.03	0.06	14.87	8.66e-12	2.05e-11	8.9	7.2e-08	4.17e-07	-25.81	0.04	0.06
contig33124	Triple_functional_domain_protein_OS=Crassostrea_gigas_GN=CGI_10023001_PE=4_SV=1	-3.12	0.38	0.5	1.16	0.88	0.98	20.18	3.97e-08	6.13e-08	-4.57	0.3	0.34	- infinite	0.14	0.19
contig33159	Kyphoscoliosis_peptidase_OS=Crassostrea_gigas_GN=CGI_10021991_PE=4_SV=1	-1.71	0.48	0.61	10.56	4.08e-09	3.64e-08	-1.52	0.59	0.6	-1.07	0.93	0.83	1.08	0.91	0.87
contig3322	Uncharacterized_protein_OS=Crassostrea_gigas_GN=CGI_10008425_PE=4_SV=1	-1.06	0.87	0.94	1.13	0.74	0.96	6.26	4.65e-12	1.38e-11	2.01	0.02	0.08	-5.21	0.00345	0.00864
contig3323	Uncharacterized_protein_OS=Crassostrea_gigas_GN=CGI_10008425_PE=4_SV=1	1.02	0.94	0.95	1.69	0.00564	0.04	7.49	0	0	2.46	3.38e-07	1.4e-05	-3.52	2.53e-05	0.000142
contig3324	not available	1.09	0.67	0.75	1.5	0.03	0.15	5.72	0	0	2.9	4.85e-11	7.15e-09	-2.23	0.00134	0.00623
contig3325	Uncharacterized_protein_(Fragment)_OS=Octopus_bimaculoides_GN=OCBIM_22015581mg_PE=4_SV=1	-1.2	0.23	0.36	1.34	0.03	0.21	-728.08	1.29e-22	3.92e-22	-39.63	3.87e-21	1.37e-20	2.92	0	0
contig33255	Eukaryotic_initiation_factor_4A-II_OS=Crassostrea_gigas_GN=CGI_10000304_PE=4_SV=1	-1.3	0.1	0.17	-1.43	0.03	0.01	4.47	0	0	1.16	0.32	0.87	-2.87	7.84e-08	1.22e-06
contig33266	Uncharacterized_protein_OS=Lottia_gigantea_GN=LOTGIDRAFT_174638_PE=4_SV=1	-4.82	1.27e-15	1.14e-14	-1.71	0.000284	8.8e-05	-2.55	4.46e-08	3.21e-08	-2.4	7.95e-08	7.29e-09	-9.72	3.64e-21	1.21e-19
contig3330	Uncharacterized_protein_OS=Arion_vulgaris_GN=ORF114326_PE=4_SV=1	-2.43	0.000125	0.000401	-1.46	0.07	0.05	-30.3	3.51e-13	7.32e-13	-31.77	2.56e-13	7.7e-13	-3.49	1.22e-06	1.01e-05
contig33306	Endothelial_cells_scavenger_receptor_OS=Crassostrea_gigas_GN=CGI_10004144_PE=4_SV=1	-1.99	2.6e-251	7.19e-247	-3.28	0	0	-11.25	0	0	-7.15	0	0	-1.65	8.45e-148	1.77e-110
contig33307	L-rhamnose-binding_lectin_CSL3_OS=Crassostrea_gigas_GN=CGI_10021415_PE=4_SV=1	-3.09	2.35e-276	3.7e-273	-4.34	0	0	-11.92	0	0	-5.56	0	0	-1.79	6.44e-101	2.21e-78
contig33397	Uncharacterized_protein_(Fragment)_OS=Arion_vulgaris_GN=ORF10691_PE=3_SV=1	-2.9	2.03e-11	1.47e-10	-75.93	8.11e-31	5.53e-30	-4.05	1.05e-14	1.21e-14	-1.64	0.000348	2.9e-05	-2.89	2.53e-11	1.34e-09
contig3346	Dopamine_beta_hydroxylase-like_protein_OS=Aplysia_californica_PE=2_SV=1	1.47	0.00326	0.00654	1.29	0.07	0.35	4.29	0	0	4.67	0	0	-2.37	2.21e-06	3.11e-05
contig3347	Caprin-1_OS=Crassostrea_gigas_GN=CGI_10010975_PE=4_SV=1	1.9	6.52e-08	2.02e-07	1.5	0.00167	0.03	6.38	0	0	5.28	0	0	-6.04	9.42e-15	2.51e-13
contig3348	Caprin-1_OS=Crassostrea_gigas_GN=CGI_10010975_PE=4_SV=1	1.69	1e-06	2.66e-06	1.08	0.51	0.96	5.69	0	0	4.77	0	0	-11.99	4.78e-24	1.62e-22
contig335	Uncharacterized_protein_OS=Arion_vulgaris_GN=ORF156304_PE=4_SV=1	-2.06	7.84e-06	3.1e-05	-1.29	0.08	0.04	-1.38	0.04	0.03	-2.56	7.42e-08	9.21e-09	-24.37	6.13e-23	1.05e-21
contig33512	not available	-6.54	0.14	0.22	4.09	0.01	0.03	34.7	0	0	-1.51	0.63	0.61	-41.06	0.07	0.11
contig336	NADH_dehydrogenase_subunit_4L_OS=Euhadra_decorata_decorata_GN=ND4L_PE=4_SV=1	-1.89	3.51e-05	0.000132	-1.56	0.00282	0.00103	-1.99	2.91e-05	2e-05	-1.94	2.63e-05	2.79e-06	-8.36	2.55e-19	8.4e-18
contig3360	Uncharacterized_protein_OS=Octopus_bimaculoides_GN=OCBIM_22013445mg_PE=4_SV=1	1.07	0.92	0.95	2.59	0.09	0.21	20.46	4.95e-14	1.36e-13	1.01	0.98	0.91	-11.46	0.08	0.12
contig3361	Uncharacterized_protein_OS=Crassostrea_gigas_GN=CGI_10027243_PE=4_SV=1	1.05	0.91	0.95	2.73	0.00954	0.04	22.52	0	0	-1.92	0.26	0.25	-22.95	0.00616	0.01
contig3371	Isocitrate_dehydrogenase_[NADP]_OS=Mytilus_galloprovincialis_PE=2_SV=1	-1.24	0.2	0.32	1.58	0.00181	0.03	10.51	0	0	2.13	5.59e-08	7.02e-06	-5.51	5.31e-11	7.75e-10
contig33716	Nidogen-2_OS=Crassostrea_gigas_GN=CGI_10003382_PE=4_SV=1	-2.99	0.35	0.47	3.21	0.09	0.18	27.96	7.06e-13	1.71e-12	3.23	0.09	0.16	-52.57	0.12	0.16
contig3372	Interferon_regulatory_factor_2_OS=Crassostrea_gigas_GN=CGI_10005133_PE=4_SV=1	2.48	5.52e-09	2.07e-08	2.17	2.67e-06	9.24e-05	5.19	0	0	3.72	0	1.12e-15	1.43	0.04	0.03
contig3373	Uncharacterized_protein_OS=Octopus_bimaculoides_GN=OCBIM_22028019mg_PE=4_SV=1	1.65	0.00154	0.00333	1.5	0.01	0.1	4.81	0	0	2.66	3.95e-11	9.21e-09	-2.14	0.000616	0.00356
contig3374	Nuclear_receptor_coactivator_4_OS=Crassostrea_gigas_GN=CGI_10018212_PE=4_SV=1	1.64	0.00189	0.00404	1.65	0.00239	0.03	5.5	0	0	2.84	1.24e-12	4.3e-10	-4.82	2.44e-08	2.18e-07
contig3375	Nuclear_receptor_coactivator_4_OS=Crassostrea_gigas_GN=CGI_10018212_PE=4_SV=1	1.72	0.000816	0.00185	1.46	0.03	0.16	7.58	0	0	2.64	2.35e-10	3.84e-08	-5.44	1.62e-08	1.36e-07
contig3377	Putative_C1q_domain_containing_protein_MgC1q9_OS=Mytilus_galloprovincialis_GN=MgC1q9_PE=2_SV=1	-3.7	6.12e-05	0.000199	-3.38	0.000149	0.000193	-13.05	5.85e-08	7.34e-08	-2.86	0.000621	0.000398	-2.84	0.000577	0.00251
contig33812	Sushi-like_protein_OS=Mytilus_coruscus_PE=2_SV=1	5240.08	0	0	1658.7	2.18e-10	1.19e-09	141.4	0.1	0.11	2489.8	1.62e-14	7.52e-14	-1	1	1
contig3386	Uncharacterized_protein_OS=Lottia_gigantea_GN=LOTGIDRAFT_154747_PE=4_SV=1	-38.69	1.62e-15	1.22e-14	-126.15	2.86e-16	1.92e-15	-23.46	1.18e-14	2.61e-14	-45.09	1.23e-15	4.43e-15	-66.27	5.74e-16	4.53e-15
contig33864	Uncharacterized_protein_(Fragment)_OS=Lottia_gigantea_GN=LOTGIDRAFT_145545_PE=4_SV=1	-9.23	0.00879	0.02	5.96	9.76e-09	1.26e-07	-44.94	0.00293	0.0035	-7.65	0.01	0.02	-1.32	0.57	0.74
contig3387	Uncharacterized_protein_OS=Lottia_gigantea_GN=LOTGIDRAFT_175941_PE=4_SV=1	-124.56	1.14e-14	8.18e-14	-459.38	6.78e-15	4.68e-14	-145.44	1.1e-14	2.75e-14	-346.62	7.26e-15	3.31e-14	- infinite	5.53e-15	3.62e-14
contig33875	not available	-1.02	0.94	0.98	1.79	0.02	0.1	11.56	0	0	6.51	0	0	-2.63	0.01	0.03
contig33893	Sorbin_and_SH3_domain-containing_protein_1_OS=Crassostrea_gigas_GN=CGI_10021679_PE=4_SV=1	-1.71	0.72	0.81	3.26	0.24	0.38	42.74	1.56e-09	2.76e-09	-1.06	0.97	0.92	-9.89	0.36	0.43
contig3391	Glutamine_synthetase_OS=Crassostrea_gigas_GN=CGI_10015426_PE=3_SV=1	2.01	0.02	0.04	1.08	0.83	0.99	7.29	8.93e-14	3e-13	4.36	6.93e-08	9.37e-07	-8.51	0.00148	0.00366
contig3392	Glutamine_synthetase_OS=Tegillarca_granosa_PE=2_SV=1	-1.41	0.1	0.18	-1.81	0.00931	0.00757	3.71	2.22e-16	1.24e-15	1.62	0.00643	0.05	-7.67	2.44e-09	1.88e-08
contig3400	Glutamine_synthetase_OS=Arion_vulgaris_GN=ORF6140_PE=3_SV=1	-1.32	0.3	0.43	-1.77	0.06	0.06	4.49	1.07e-13	4.52e-13	1.54	0.06	0.22	-6.12	1.77e-05	7.31e-05
contig3401	Glutamine_synthetase_OS=Crassostrea_gigas_GN=CGI_10015426_PE=3_SV=1	1.06	0.84	0.89	-2.15	0.03	0.03	7.45	0	0	2.09	0.00238	0.02	-6.16	9.85e-05	0.000352
contig3403	Putative_RNA-directed_DNA_polymerase_from_transposon_BS_OS=Crassostrea_gigas_GN=CGI_10004439_PE=4_SV=1	-122.07	1.1e-10	6.03e-10	-664.61	7.24e-11	4.03e-10	-535.6	7.49e-11	1.44e-10	-1086.54	6.97e-11	2.42e-10	- infinite	6.56e-11	3.12e-10
contig34068	Uncharacterized_protein_OS=Lottia_gigantea_GN=LOTGIDRAFT_219297_PE=4_SV=1	-1.05	0.84	0.92	1.12	0.61	0.95	4.8	0	0	2.02	0.000307	0.00402	-4.21	1.62e-05	8.4e-05
contig3410	Uncharacterized_protein_OS=Arion_vulgaris_GN=ORF75981_PE=4_SV=1	2.56	6.66e-16	3.46e-15	1.46	0.00517	0.06	5.08	0	0	2.98	0	0	-1.02	0.89	0.8
contig34130	Titin_OS=Crassostrea_gigas_GN=CGI_10022999_PE=4_SV=1	-5.8	0.09	0.16	1.77	0.32	0.51	10.98	2.03e-08	3.45e-08	-2.86	0.23	0.24	-124.17	0.03	0.05
contig3415	RNA-binding_protein_OS=Pinctada_fucata_PE=2_SV=1	2.48	6.15e-06	1.79e-05	1.55	0.06	0.21	9.06	0	0	6.33	0	0	-3.63	0.000328	0.00131
contig34170	Cytochrome_P450_3A29_OS=Crassostrea_gigas_GN=CGI_10022185_PE=4_SV=1	6.13	0.00931	0.02	6.26	0.01	0.03	8.8	0.00321	0.00406	25.94	6.46e-10	2.99e-09	-2.24	0.54	0.64
contig3419	Uncharacterized_protein_OS=Crassostrea_gigas_GN=CGI_10005971_PE=4_SV=1	-2.68	6.87e-16	7.69e-15	-93.03	4.02e-49	2.82e-48	-18.99	6.48e-43	1.26e-42	-16.25	3.17e-42	1.72e-42	- infinite	1.09e-50	1.69e-49
contig342	Actin,_cytoplasmic_OS=Biomphalaria_alexandrina_PE=3_SV=1	-4.98	5.45e-161	4.67e-159	-4.28	4.63e-142	1.91e-153	-9.94	3.19e-214	4.22e-216	-5.62	1.76e-170	1.58e-183	-3.55	5.38e-122	1.69e-110
contig3420	not available	-2.01	0.00399	0.00994	-1.7	0.02	0.02	-438.1	4.04e-12	8.5e-12	-307.65	4.29e-12	1.63e-11	- infinite	3.36e-12	1.84e-11
contig3421	Uncharacterized_protein_OS=Octopus_bimaculoides_GN=OCBIM_22008765mg_PE=4_SV=1	1.3	0.33	0.44	-1.46	0.24	0.24	4.12	1.55e-09	4.01e-09	3.09	9.81e-07	1.68e-05	-1.66	0.12	0.24
contig3422	Uncharacterized_protein_(Fragment)_OS=Arion_vulgaris_GN=ORF29310_PE=4_SV=1	+ infinite	0.16	0.25	+ infinite	0.78	0.85	+ infinite	2.89e-10	5.28e-10	+ infinite	7.41e-08	1.98e-07	+ infinite	0.58	0.65
contig3425	Uncharacterized_protein_OS=Octopus_bimaculoides_GN=OCBIM_22008602mg_PE=4_SV=1	-2.1	0.00427	0.01	-6.64	2.2e-07	4.2e-07	-7.81	1.15e-07	1.29e-07	-5.23	1.32e-06	1.13e-06	-11.61	8.53e-09	4.8e-08
contig34262	Uncharacterized_protein_OS=Crassostrea_gigas_GN=CGI_10005171_PE=4_SV=1	-1.52	0.53	0.65	1.72	0.31	0.51	-1.81	0.42	0.42	18.18	0	0	1.69	0.32	0.32
contig34315	Sodium-coupled_monocarboxylate_transporter_2_OS=Crassostrea_gigas_GN=CGI_10003941_PE=3_SV=1	14.94	1.04e-06	3.67e-06	7.73	0.00219	0.00716	14.2	3.9e-05	5.28e-05	32.05	7.92e-13	4.77e-12	-2.47	0.49	0.6
contig3433	Tetraspanin_OS=Crassostrea_gigas_GN=CGI_10003600_PE=3_SV=1	-1.71	0.01	0.03	1.09	0.65	0.99	-2.82	5.18e-05	4.63e-05	-1.82	0.00689	0.00271	-4.67	6.26e-08	5.13e-07
contig3437	Tetraspanin_OS=Crassostrea_gigas_GN=CGI_10003600_PE=3_SV=1	4.15	0.000661	0.00167	-1.93	0.35	0.4	4.05	0.00317	0.00427	8.17	2.98e-08	2e-07	1.1	0.87	0.83
contig3451	not available	-1.28	0.32	0.45	1.4	0.12	0.35	- infinite	1.03e-09	1.8e-09	-238.96	1.32e-09	4.05e-09	2.25	1.87e-05	1.14e-05
contig34606	not available	2.01	0.57	0.68	53	1.62e-11	1.11e-10	4.15	0.23	0.25	3.79	0.23	0.33	6.83	0.04	0.06
contig3468	not available	-2.05	0.00456	0.01	-1.57	0.06	0.05	1.39	0.12	0.16	-3.5	2.68e-05	1.63e-05	-11.36	4.27e-09	2.56e-08
contig3469	Actin-depolymerizing_factor_6_OS=Crassostrea_gigas_PE=2_SV=1	-3.8	2.96e-43	6.99e-42	-1.77	5.59e-13	9.37e-16	3.04	0	0	1.29	6.46e-05	0.04	-6.64	7.3e-62	5.2e-58
contig3470	not available	-1.68	0.06	0.11	1.7	0.01	0.08	1.38	0.18	0.23	1.82	0.00524	0.03	-25.85	4.42e-08	1.79e-07
contig3474	IgGFc-binding_protein_OS=Crassostrea_gigas_GN=CGI_10007659_PE=4_SV=1	2.82	0.4	0.52	3.37	0.32	0.47	37.87	3.52e-06	4.74e-06	42.55	6.25e-08	1.98e-07	-1.67	0.78	0.86
contig3475	Protocadherin_Fat_4_OS=Crassostrea_gigas_GN=CGI_10003773_PE=4_SV=1	1.43	0.72	0.81	2.54	0.3	0.46	32.63	4.79e-10	9.06e-10	36.39	4.58e-13	2.72e-12	-4.46	0.37	0.45
contig3486	Uncharacterized_protein_OS=Octopus_bimaculoides_GN=OCBIM_22028871mg_PE=4_SV=1	-3.98	1.32e-07	5.81e-07	-5.35	5.42e-09	8.23e-09	1.96	6.03e-05	0.000131	-4.64	2.93e-08	1.75e-08	-5.05	8.5e-09	8.18e-08
contig3488	not available	-1.43	0.24	0.36	1.24	0.43	0.75	6.54	0	0	-1.1	0.74	0.55	-4.59	0.000377	0.00131
contig35	Uncharacterized_protein_OS=Lottia_gigantea_GN=LOTGIDRAFT_155464_PE=4_SV=1	-2	9.48e-153	2.63e-149	-2.27	2.52e-193	1.46e-231	-23.65	0	0	-11.86	0	0	-1.59	1.41e-77	6.91e-56
contig35000	Uncharacterized_protein_OS=Crassostrea_gigas_GN=CGI_10014201_PE=4_SV=1	9.22	8.98e-07	3.14e-06	2.78	0.09	0.2	5.25	0.0043	0.00557	12.45	1.45e-08	7.61e-08	-1.9	0.47	0.59
contig35030	Uncharacterized_protein_OS=Crassostrea_gigas_GN=CGI_10007967_PE=4_SV=1	-5.85	0.83	0.9	1.59	0.92	0.96	1030.35	2.22e-15	5.96e-15	52.79	0.06	0.08	6.59	0.57	0.63
contig35094	Uncharacterized_protein_(Fragment)_OS=Arion_vulgaris_GN=ORF218917_PE=4_SV=1	-3.53	8.14e-05	0.000259	3.67	3.55e-14	4.97e-12	-485.55	6.74e-10	1.19e-09	-7.33	5.71e-07	6.6e-07	1.76	0.00394	0.00275
contig3514	Collagen_alpha-3(VI)_chain_OS=Crassostrea_gigas_GN=CGI_10003195_PE=4_SV=1	-2.18	0.5	0.62	2.36	0.27	0.43	22.51	3.37e-09	5.95e-09	2.55	0.23	0.35	-4.57	0.29	0.37
contig35180	Uncharacterized_protein_OS=Crassostrea_gigas_GN=CGI_10025744_PE=4_SV=1	+ infinite	0.16	0.25	+ infinite	0.01	0.03	+ infinite	0.02	0.02	+ infinite	1.16e-13	5.16e-13	+ infinite	0.86	0.9
contig35181	Uncharacterized_protein_OS=Crassostrea_gigas_GN=CGI_10002187_PE=4_SV=1	1.01	0.99	1	8.97	0.00934	0.02	6.15	0.07	0.08	60.06	1.67e-14	9.7e-14	-19.03	0.34	0.41
contig35182	Uncharacterized_protein_(Fragment)_OS=Arion_vulgaris_GN=ORF22102_PE=4_SV=1	+ infinite	0.35	0.47	+ infinite	0.000424	0.00122	+ infinite	0.01	0.02	+ infinite	2.33e-14	1.06e-13	+ infinite	0.84	0.88
contig35183	Uncharacterized_protein_OS=Lottia_gigantea_GN=LOTGIDRAFT_174458_PE=4_SV=1	4.19	0.23	0.34	24.36	0.000134	0.000459	20.44	0.00181	0.00226	180	0	0	-2.07	0.72	0.8
contig35216	Leucine-rich_repeat_and_fibronectin_type_III_domain-containing_protein_1-like_protein_OS=Crassostrea_gigas_GN=CGI_10016215_PE=4_SV=1	-1.69	0.7	0.8	- infinite	0.23	0.34	29.42	4.98e-08	7.38e-08	1.62	0.65	0.78	-5.01	0.38	0.47
contig35218	Leucine-rich_repeat_and_fibronectin_type_III_domain-containing_protein_1-like_protein_OS=Crassostrea_gigas_GN=CGI_10016215_PE=4_SV=1	-1.89	0.63	0.74	1.11	0.93	1	30.27	4.23e-09	7.22e-09	1.82	0.55	0.68	-102.14	0.21	0.27
contig35264	Uncharacterized_protein_OS=Octopus_bimaculoides_GN=OCBIM_22030915mg_PE=4_SV=1	-1.48	0.09	0.17	-1.1	0.66	0.52	8.6	0	0	1.4	0.09	0.33	-7.75	6.59e-08	3.73e-07
contig35291	Uncharacterized_protein_(Fragment)_OS=Lottia_gigantea_GN=LOTGIDRAFT_238219_PE=4_SV=1	1.12	0.74	0.82	-1.17	0.69	0.64	14.87	0	0	1.88	0.05	0.14	-4.88	0.00503	0.01
contig3530	Bindin_5_repeat_variant_OS=Crassostrea_gigas_PE=2_SV=1	-4.41	3.12e-05	0.000104	-19.67	3.95e-08	1.31e-07	-48.23	9.56e-09	1.45e-08	-64.92	6.7e-09	1.78e-08	-23.96	2.43e-08	1.04e-07
contig35343	Uncharacterized_protein_OS=Octopus_bimaculoides_GN=OCBIM_22021022mg_PE=4_SV=1	1.38	0.09	0.15	1.56	0.02	0.11	4.92	0	0	2.8	1.12e-09	9.99e-08	-1.46	0.1	0.24
contig35344	Beta-actin_(Fragment)_OS=Patella_caerulea_PE=2_SV=1	5.62	0	0	3.56	0	0	4.97	0	0	3.66	0	0	4.16	0	0
contig3546	Putative_C1q_domain_containing_protein_MgC1q27_OS=Mytilus_galloprovincialis_GN=MgC1q27_PE=2_SV=1	-2.32	1.62e-19	2.61e-18	-1.58	6.59e-08	7.76e-10	-14.84	7.93e-64	9.6e-64	-8.05	2.56e-54	2.07e-56	-2.93	4.75e-27	2.51e-23
contig35482	Mediator_of_RNA_polymerase_II_transcription_subunit_1_OS=Crassostrea_gigas_GN=CGI_10017806_PE=4_SV=1	-1.65	0.64	0.75	3.05	0.14	0.26	22.13	9.43e-09	1.58e-08	1.41	0.7	0.83	- infinite	0.14	0.19
contig35484	Uncharacterized_protein_(Fragment)_OS=Arion_vulgaris_GN=ORF36572_PE=4_SV=1	-1.56	0.5	0.63	2.07	0.15	0.31	18.58	0	0	1.13	0.84	1	-157.22	0.02	0.03
contig3554	Reticulon-like_protein_OS=Crassostrea_gigas_GN=CGI_10025479_PE=4_SV=1	-1.08	0.83	0.91	1.18	0.63	0.88	5.31	9.3e-10	2.24e-09	1.99	0.03	0.09	-4.19	0.00659	0.02
contig3563	Anaphase-promoting_complex_subunit_CDC26_OS=Crassostrea_gigas_GN=CGI_10027544_PE=4_SV=1	-3.01	5.64e-06	2.11e-05	1.29	0.14	0.46	1.18	0.38	0.48	-1.56	0.03	0.01	-4.56	3.21e-08	2.93e-07
contig3581	Potassium_voltage-gated_channel_protein_Shal_OS=Crassostrea_gigas_GN=CGI_10020181_PE=4_SV=1	2.02	0.11	0.17	13.39	0	0	9.57	2.04e-10	4.57e-10	10.64	1.14e-13	1.69e-12	2.99	0.0065	0.00813
contig3582	Cytidine_deaminase_OS=Haliotis_diversicolor_supertexta_PE=2_SV=1	-2.03	0.31	0.43	18.45	0	0	15.52	1.02e-14	3.05e-14	11.41	2.56e-12	2.81e-11	4.04	0.000845	0.00123
contig3587	Sorbin_and_SH3_domain-containing_protein_1_OS=Crassostrea_gigas_GN=CGI_10021679_PE=4_SV=1	-2.72	0.2	0.3	1.36	0.59	0.79	11.95	1.46e-10	3.19e-10	-1.07	0.91	0.81	-4.39	0.1	0.15
contig35888	not available	-4.53	0.01	0.02	-3.97	0.02	0.03	29.04	0	0	-1.29	0.54	0.46	-47.98	0.000469	0.00111
contig35938	Uncharacterized_protein_OS=Crassostrea_gigas_GN=CGI_10005881_PE=4_SV=1	-1.29	0.67	0.78	1.9	0.2	0.37	10.7	3.51e-10	7.52e-10	-1.44	0.56	0.53	-34.75	0.02	0.03
contig3600	Apextrin-like_protein_OS=Mytilus_galloprovincialis_GN=apelP_PE=2_SV=1	-3.39	0.000136	0.000419	-20.09	1.41e-08	4.91e-08	-12.5	8.13e-08	9.94e-08	-8.72	3.09e-07	4.01e-07	-5.5	3.84e-06	1.92e-05
contig3602	Apextrin-like_protein_OS=Mytilus_galloprovincialis_GN=apelP_PE=2_SV=1	-5.77	1.91e-16	1.81e-15	-19.72	2.96e-23	1.04e-22	-13.28	2.5e-21	5.24e-21	-12.26	3.11e-21	3.55e-21	-9.37	6.84e-20	2.05e-18
contig3612	DNA_damage-regulated_autophagy_modulator_protein_2_OS=Crassostrea_gigas_GN=CGI_10011372_PE=4_SV=1	-252.33	1.62e-08	7.31e-08	- infinite	1.34e-08	6.11e-08	-3.41	0.000606	0.00061	1.02	0.93	0.76	-540.25	1.46e-08	5.39e-08
contig3613	Vitelline_coat_lysin_M6_(Fragment)_OS=Mytilus_edulis_PE=2_SV=1	-15.48	6.74e-16	5.52e-15	-1.08	0.63	0.41	-3.39	8.95e-08	7.73e-08	-1.37	0.07	0.02	-2.62	2.58e-06	2.9e-05
contig36132	Multiple_epidermal_growth_factor-like_domains_6_OS=Crassostrea_gigas_GN=CGI_10026102_PE=4_SV=1	3.34	0.03	0.06	16.96	4.25e-12	4.35e-11	3.36	0.06	0.07	2.65	0.11	0.21	2.94	0.06	0.08
contig3618	Annexin_OS=Crassostrea_gigas_GN=CGI_10021863_PE=3_SV=1	-1.22	0.38	0.51	-1.11	0.63	0.49	2.82	1.64e-08	4.42e-08	1.57	0.02	0.11	-8.17	3.4e-08	2.02e-07
contig3630	Dual_specificity_protein_phosphatase_14_OS=Crassostrea_gigas_GN=CGI_10013093_PE=4_SV=1	1.21	0.34	0.45	2.15	2.62e-05	0.000545	6.62	0	0	3.57	1.15e-14	3.17e-12	2.29	2.14e-06	1.08e-06
contig3632	Uncharacterized_protein_OS=Octopus_bimaculoides_GN=OCBIM_22028651mg_PE=4_SV=1	-3.81	2.03e-07	8.78e-07	-1.76	0.00716	0.0052	-1.44	0.08	0.07	-1.97	0.00172	0.000606	-10.92	7.39e-12	7e-11
contig36323	Uncharacterized_protein_(Fragment)_OS=Arion_vulgaris_GN=ORF55016_PE=4_SV=1	-2.74	0.59	0.7	-1.17	0.92	0.92	51.9	1.21e-09	2.15e-09	-3.02	0.57	0.61	-4.69	0.48	0.57
contig36419	Uncharacterized_protein_OS=Arion_vulgaris_GN=ORF81435_PE=4_SV=1	-1.07	0.8	0.89	1.39	0.18	0.44	6.52	0	0	2.25	0.000261	0.00271	-3.47	0.000711	0.0026
contig36435	Mitochondrial_import_inner_membrane_translocase_subunit_TIM44_OS=Arion_vulgaris_GN=ORF95159_PE=3_SV=1	-2.53	0.34	0.46	2.41	0.16	0.31	22.43	3.72e-13	9.42e-13	1.3	0.72	0.87	-7.08	0.14	0.19
contig3656	not available	162.07	0.05	0.1	1480.35	1.68e-08	7.65e-08	127.26	0.14	0.16	57.78	0.28	0.35	4.49	0.82	0.86
contig36570	Uncharacterized_protein_OS=Octopus_bimaculoides_GN=OCBIM_22033163mg_PE=4_SV=1	- infinite	0.62	0.73	- infinite	0.62	0.72	44.61	0.00452	0.00546	223.24	8.6e-13	3.75e-12	- infinite	0.62	0.69
contig3658	Uncharacterized_protein_(Fragment)_OS=Lottia_gigantea_GN=LOTGIDRAFT_112867_PE=4_SV=1	-2.1	0.000517	0.00154	1.29	0.13	0.44	4.07	0	0	1.39	0.05	0.25	-2.25	0.000209	0.00141
contig36618	Palmitoyltransferase_OS=Crassostrea_gigas_GN=CGI_10009260_PE=3_SV=1	-4.24	0.03	0.06	-1.99	0.2	0.24	7.14	7.5e-10	1.68e-09	-3.28	0.05	0.06	- infinite	0.00146	0.00306
contig368	Uncharacterized_protein_(Fragment)_OS=Lottia_gigantea_GN=LOTGIDRAFT_105757_PE=4_SV=1	-3.59	0.00103	0.00275	-1.99	0.04	0.04	7.06	0	0	-1.13	0.67	0.49	-8.66	1.77e-05	6.41e-05
contig36817	not available	-1.83	0.09	0.16	1.02	0.95	0.88	4.27	2.93e-09	7.12e-09	1.14	0.65	0.96	-3.11	0.00636	0.02
contig36846	Uncharacterized_protein_OS=Crassostrea_gigas_GN=CGI_10013925_PE=4_SV=1	43.79	0.11	0.19	36.66	0.17	0.26	170.17	0.00583	0.00695	578.85	1.95e-08	5.59e-08	6.99	0.6	0.67
contig369	Uncharacterized_protein_OS=Lottia_gigantea_GN=LOTGIDRAFT_192582_PE=4_SV=1	-3.34	7.98e-07	3.25e-06	-1.58	0.02	0.02	6.01	0	0	-1.16	0.42	0.21	-6.74	2.02e-10	2.15e-09
contig36993	Uncharacterized_protein_(Fragment)_OS=Arion_vulgaris_GN=ORF33618_PE=4_SV=1	-1.97	0.23	0.34	3.12	0.00214	0.01	8.45	1.07e-10	2.53e-10	2.54	0.02	0.05	-3.81	0.05	0.09
contig37	Uncharacterized_protein_OS=Lottia_gigantea_GN=LOTGIDRAFT_155464_PE=4_SV=1	-3.45	0	0	-2.23	0	0	-21.98	0	0	-14.39	0	0	-1.63	2.07e-155	3.11e-115
contig370	Uncharacterized_protein_OS=Crassostrea_gigas_GN=CGI_10009684_PE=4_SV=1	-2.24	0.05	0.09	1.55	0.14	0.35	6.59	5.55e-15	2.22e-14	1.93	0.02	0.08	-2.66	0.02	0.05
contig3716	ATP_synthase_subunits_region_ORF_7_OS=Crassostrea_gigas_GN=CGI_10003163_PE=4_SV=1	1.86	5.78e-06	1.56e-05	3.18	0	0	-5.09	3.23e-10	3.9e-10	-2.76	2.06e-06	5.55e-07	-1.11	0.52	0.87
contig37197	Cation-transporting_ATPase_OS=Arion_vulgaris_GN=ORF59897_PE=3_SV=1	-1.32	0.49	0.62	1.25	0.54	0.8	4.93	6.22e-08	1.14e-07	1.32	0.45	0.71	-6.32	0.00359	0.00855
contig372	Cathepsin_D_OS=Pteria_penguin_PE=2_SV=1	-1.08	0.91	0.95	1.92	0.24	0.42	14	3.11e-11	7.09e-11	4.85	0.000566	0.002	1.24	0.72	0.7
contig37346	Uncharacterized_protein_OS=Lottia_gigantea_GN=LOTGIDRAFT_171822_PE=4_SV=1	1.06	0.86	0.91	1.38	0.29	0.56	4.37	9.82e-09	2.18e-08	1.85	0.03	0.11	-2.27	0.04	0.09
contig37464	Uncharacterized_protein_OS=Octopus_bimaculoides_GN=OCBIM_22006091mg_PE=4_SV=1	-6.69	0.2	0.3	-1.99	0.51	0.58	19.69	3.07e-09	5.5e-09	-1.09	0.92	0.86	-11.63	0.16	0.21
contig3752	Uncharacterized_protein_OS=Lottia_gigantea_GN=LOTGIDRAFT_129421_PE=4_SV=1	-3.35	0.19	0.3	2.46	0.1	0.22	19.98	1.11e-14	3.21e-14	-1.22	0.79	0.72	-45.92	0.04	0.07
contig3753	Uncharacterized_protein_(Fragment)_OS=Octopus_bimaculoides_GN=OCBIM_22015556mg_PE=4_SV=1	-6.02	0.14	0.22	2.88	0.07	0.17	26.84	2.22e-16	6.32e-16	-1.31	0.74	0.7	-11.46	0.1	0.14
contig3754	Small_heat_shock_protein_24.1_OS=Mytilus_galloprovincialis_PE=2_SV=1	1.38	0.55	0.65	1.18	0.77	0.93	9.45	1.95e-08	3.39e-08	4.24	0.000902	0.00326	2.53	0.05	0.06
contig37739	Putative_polyadenylate-binding_protein_1_(Fragment)_OS=Haliotis_diversicolor_GN=PABP1_PE=2_SV=1	3.03	3.3e-05	9.49e-05	1.27	0.47	0.75	9.51	0	0	3.91	2.4e-07	3.24e-06	-24.41	0.000154	0.000412
contig3781	Tis11_family_protein_OS=Crassostrea_virginica_PE=2_SV=1	1.71	0.00606	0.01	-1.14	0.57	0.46	5.07	0	0	3.2	5.78e-11	5.54e-09	-4.81	6.51e-06	3.36e-05
contig3783	Uncharacterized_protein_OS=Crassostrea_gigas_GN=CGI_10005088_PE=4_SV=1	-1.56	0.00298	0.00802	-17.3	1.5e-21	4.92e-21	1.31	0.04	0.08	1.55	0.000395	0.01	-1.47	0.0097	0.05
contig37889	Homeobox_protein_Meis1_OS=Crassostrea_gigas_GN=CGI_10019590_PE=4_SV=1	1.05	0.94	0.97	1.35	0.66	0.83	18.95	2.99e-12	7.11e-12	3.52	0.02	0.05	-13.3	0.08	0.12
contig3792	Spore_cortex-lytic_enzyme_OS=Crassostrea_gigas_GN=CGI_10009201_PE=4_SV=1	-1.55	0.05	0.09	-1.25	0.3	0.23	1.56	0.02	0.03	6.18	0	0	1.37	0.08	0.05
contig38	Uncharacterized_protein_OS=Lottia_gigantea_GN=LOTGIDRAFT_169057_PE=4_SV=1	-3.51	0	0	-2.53	0	0	-27.04	0	0	-10.62	0	0	-1.65	1.58e-222	6.95e-167
contig380	Uncharacterized_protein_OS=Crassostrea_gigas_GN=CGI_10012593_PE=4_SV=1	-1.17	0.02	0.05	-7.34	3.89e-71	1.79e-73	-24.29	2.5e-94	3.3e-94	-6.97	2.56e-69	7.53e-73	-2.15	9.04e-23	1.85e-18
contig3804	Uncharacterized_protein_OS=Arion_vulgaris_GN=ORF150649_PE=4_SV=1	-3.67	9.48e-10	5.55e-09	-3.83	6.04e-10	4.71e-10	1.58	0.00155	0.00318	-1.93	0.00025	4.86e-05	-7.17	2.53e-14	5.04e-13
contig38072	Nose_resistant_to_fluoxetine_protein_6_OS=Crassostrea_gigas_GN=CGI_10027142_PE=4_SV=1	-2.78	0.61	0.72	2.45	0.47	0.63	55.65	2.12e-09	3.68e-09	1.59	0.74	0.84	- infinite	0.35	0.42
contig381	not available	8.34	0	0	1.55	0.1	0.28	1.68	0.06	0.08	-1.21	0.54	0.4	1.19	0.52	0.44
contig38201	Paramyosin_OS=Mytilus_galloprovincialis_PE=2_SV=1	2.08	0	0	1.96	0	0	4.03	0	0	2.36	0	0	-3.66	1.04e-163	3.71e-149
contig38258	Uncharacterized_protein_OS=Lottia_gigantea_GN=LOTGIDRAFT_141124_PE=4_SV=1	-2.19	0.46	0.58	1.07	0.94	1	18.16	1.01e-08	1.72e-08	1.56	0.57	0.73	-8.43	0.17	0.23
contig38273	Uncharacterized_protein_OS=Crassostrea_gigas_GN=CGI_10020055_PE=4_SV=1	-3.27	4.08e-09	2.28e-08	-11.11	5.71e-17	1.45e-16	-2.59	1.38e-06	1.05e-06	-1.55	0.00812	0.00182	-11.74	2.74e-17	4.79e-16
contig3829	Myticusin-alpha_OS=Mytilus_coruscus_PE=2_SV=1	-3.64	1.21e-06	4.74e-06	1.14	0.47	0.88	-1.77	0.01	0.01	5.02	0	0	-14.4	1.36e-11	1.07e-10
contig3831	Uncharacterized_protein_OS=Octopus_bimaculoides_GN=OCBIM_22027750mg_PE=4_SV=1	1.74	0.08	0.13	1.28	0.49	0.75	5.09	9.48e-09	2e-08	4.67	7.1e-09	1.15e-07	-3.9	0.01	0.02
contig38339	Uncharacterized_protein_(Fragment)_OS=Lottia_gigantea_GN=LOTGIDRAFT_72364_PE=4_SV=1	+ infinite	0.72	0.81	+ infinite	2.74e-09	1.35e-08	+ infinite	0.74	0.77	+ infinite	0.52	0.59	+ infinite	0.32	0.39
contig384	Uncharacterized_protein_OS=Lottia_gigantea_GN=LOTGIDRAFT_163039_PE=4_SV=1	-2.25	1.74e-21	3.21e-20	1.87	0	0	2.57	0	0	-1.05	0.5	0.04	-5.71	8.75e-55	7e-51
contig38460	Uncharacterized_protein_OS=Lottia_gigantea_GN=LOTGIDRAFT_164938_PE=4_SV=1	3.27	0.03	0.06	2.19	0.21	0.37	2.26	0.23	0.26	13.02	3.35e-09	1.92e-08	1.14	0.86	0.84
contig38473	Uncharacterized_protein_(Fragment)_OS=Arion_vulgaris_GN=ORF15687_PE=4_SV=1	2.45	0.00962	0.02	2.41	0.01	0.05	15.73	0	0	8.88	2e-15	4.99e-14	-1.74	0.27	0.4
contig3855	Uncharacterized_protein_(Fragment)_OS=Lottia_gigantea_GN=LOTGIDRAFT_129894_PE=3_SV=1	-3.28	9.7e-09	5.17e-08	1.66	0.000171	0.00496	2.67	9.37e-14	6.64e-13	3.09	0	0	-4.23	1.06e-10	2.09e-09
contig3856	Putative_C1q_domain_containing_protein_MgC1q89_OS=Mytilus_galloprovincialis_GN=MgC1q89_PE=2_SV=1	-14.99	3.19e-14	2.31e-13	-60.75	2.88e-16	1.76e-15	1.06	0.73	0.85	-1.98	0.000803	0.000233	-1.7	0.00575	0.03
contig38591	Putative_E3_ubiquitin-protein_ligase_HERC1_OS=Crassostrea_gigas_GN=CGI_10020283_PE=4_SV=1	-1.93	0.12	0.2	2.22	0.00761	0.04	8.41	0	0	1.01	0.99	0.81	-14.74	0.000349	0.000919
contig386	Uncharacterized_protein_OS=Crassostrea_gigas_GN=CGI_10002651_PE=4_SV=1	-2.78	0.00011	0.000349	1.14	0.52	0.91	2.31	3.89e-06	8.74e-06	-1.22	0.35	0.2	-12.65	5.65e-10	3.79e-09
contig38661	C-type_lectin_1_OS=Mytilus_galloprovincialis_PE=2_SV=1	2.6	0.19	0.28	2.82	0.16	0.29	19	3.52e-08	5.49e-08	6.04	0.00431	0.01	-2.63	0.42	0.52
contig38908	Uncharacterized_protein_(Fragment)_OS=Arion_vulgaris_GN=ORF159182_PE=3_SV=1	2.57	1.07e-09	4.24e-09	1.58	0.01	0.07	3.12	7.59e-12	3.33e-11	4.12	0	0	1.27	0.19	0.13
contig38938	ATP-dependent_6-phosphofructokinase_OS=Octopus_bimaculoides_GN=OCBIM_22038736mg_PE=3_SV=1	1.08	0.93	0.95	2.72	0.13	0.26	26.53	2.35e-13	5.95e-13	3.26	0.07	0.13	-3.91	0.26	0.34
contig39	Eukaryotic_translation_initiation_factor_3_subunit_M_OS=Arion_vulgaris_GN=ORF119708_PE=3_SV=1	-1.92	3.33e-05	0.000125	-2.23	1.36e-06	4.38e-07	1.23	0.12	0.19	-1.66	0.000946	0.000129	-4.33	1.56e-13	5.92e-12
contig390	not available	-2.98	3.67e-20	5.13e-19	-4.08	8.29e-27	3.4e-28	-1.91	5.1e-09	2.41e-09	-2.93	2.92e-19	1.19e-21	-5.2	4.56e-32	2.81e-29
contig39009	Uncharacterized_protein_OS=Octopus_bimaculoides_GN=OCBIM_22029869mg_PE=4_SV=1	-1.72	0.18	0.28	1.16	0.68	0.92	4.84	1.23e-08	2.59e-08	1.51	0.21	0.43	-2.64	0.03	0.07
contig3902	not available	-2.45	6.67e-06	2.55e-05	3.45	0	0	1.23	0.2	0.28	11.11	0	0	-17.13	2.43e-16	3.01e-15
contig391	not available	-4.03	1.39e-22	1.9e-21	-6.48	7.18e-30	1.8e-30	-1.82	5.93e-07	2.87e-07	-4.3	2.87e-23	6.98e-25	-11.71	5.72e-37	5.56e-35
contig3917	Titin_OS=Crassostrea_gigas_GN=CGI_10016806_PE=4_SV=1	-5.13	0.16	0.25	-1.35	0.71	0.73	13.51	1.99e-08	3.31e-08	-4.03	0.2	0.23	-14.02	0.09	0.13
contig3918	Titin_OS=Crassostrea_gigas_GN=CGI_10003025_PE=4_SV=1	-6	0.07	0.12	-1.6	0.49	0.52	21.73	0	0	-3.01	0.17	0.19	-34.66	0.02	0.04
contig392	RS-rich_protein-2_OS=Mytilus_coruscus_PE=2_SV=1	2.58	0	0	2.01	0	0	4.01	0	0	2.72	0	0	-1.36	2.49e-26	1.39e-15
contig3922	Uncharacterized_protein_OS=Lottia_gigantea_GN=LOTGIDRAFT_239753_PE=4_SV=1	-9.39	4.44e-20	4.55e-19	2.89	0	0	-18.31	6.92e-23	1.6e-22	-15.18	2.22e-22	3.29e-22	-2.02	7.13e-06	0.000117
contig393	not available	-13.09	2.91e-10	1.59e-09	-1.62	0.03	0.03	-7.45	1.57e-08	1.92e-08	-5.73	8.29e-08	7.06e-08	-43.43	8.59e-12	5.14e-11
contig394	Potassium_voltage-gated_channel_subfamily_A_member_5_OS=Crassostrea_gigas_GN=CGI_10013397_PE=4_SV=1	-19.24	3.11e-12	1.97e-11	-3.32	4.21e-06	4.21e-06	-4.33	3.53e-07	3.4e-07	-3.94	6.01e-07	3.2e-07	-11.69	3.55e-11	2.95e-10
contig3943	Frizzled-5_OS=Crassostrea_gigas_GN=CGI_10017314_PE=4_SV=1	1.75	0.09	0.15	-23.82	0.000651	0.00168	-63.98	0.000396	0.000486	-239.62	0.000304	0.000598	4.94	2.34e-09	3.44e-09
contig3947	Ribosomal_protein_L31_(Fragment)_OS=Crassostrea_gigas_PE=2_SV=1	-7.32	4.58e-08	2.05e-07	-1.86	0.01	0.01	-2.93	0.000216	0.000204	1.64	0.00878	0.06	-1.08	0.72	0.99
contig3960	not available	-1.74	0.00366	0.00941	1.2	0.26	0.68	3.22	0	6.32e-16	-1.05	0.77	0.41	-6.81	1.12e-11	1.48e-10
contig3961	Uncharacterized_protein_OS=Lottia_gigantea_GN=LOTGIDRAFT_167151_PE=4_SV=1	-1.88	0.00604	0.01	1.46	0.04	0.18	3.71	4.44e-16	2.45e-15	1.07	0.72	0.86	-7.78	3.21e-09	2.4e-08
contig3968	not available	-1.31	0.6	0.71	1.25	0.64	0.85	8	1.32e-09	2.8e-09	2.32	0.04	0.1	-7.89	0.02	0.03
contig39703	F-box_only_protein_25_OS=Crassostrea_gigas_GN=CGI_10024835_PE=4_SV=1	-1.19	0.91	0.95	1.47	0.78	0.89	91.47	1.11e-15	3.05e-15	3.29	0.3	0.41	1.52	0.75	0.77
contig39740	Uncharacterized_protein_(Fragment)_OS=Lottia_gigantea_GN=LOTGIDRAFT_104893_PE=4_SV=1	1015.28	0	0	1614.49	0	0	160.46	5.24e-10	9.49e-10	295.55	0	0	-1.34	0.91	0.96
contig3979	Annexin_OS=Crassostrea_gigas_GN=CGI_10009816_PE=3_SV=1	-4.71	3.28e-06	1.2e-05	-3.35	7.25e-05	8.98e-05	-1.07	0.78	0.73	-2.37	0.00186	0.00102	-14.95	4.85e-09	2.6e-08
contig398	Uncharacterized_protein_OS=Lottia_gigantea_GN=LOTGIDRAFT_168990_PE=4_SV=1	-1.69	1.14e-27	4.92e-26	-2.67	4.55e-70	6.33e-80	-18.83	2.36e-204	4.7e-205	-5.79	1.61e-141	8.5e-152	-2.85	7.54e-78	3.18e-68
contig399	Uncharacterized_protein_(Fragment)_OS=Octopus_bimaculoides_GN=OCBIM_22020853mg_PE=4_SV=1	-3.2	5.83e-07	2.43e-06	1.6	0.00238	0.03	- infinite	1.34e-16	3.89e-16	-28.76	4.51e-15	1.36e-14	-1.65	0.00954	0.04
contig3992	Annulin_OS=Crassostrea_gigas_GN=CGI_10009854_PE=4_SV=1	10	1.44e-11	7.88e-11	7.91	2.92e-08	2.64e-07	1.92	0.23	0.27	8.42	1.06e-08	7.67e-08	2.28	0.08	0.09
contig39936	Double-stranded_RNA-binding_protein_Staufen-like_protein_2_OS=Crassostrea_gigas_GN=CGI_10015882_PE=4_SV=1	1.07	0.9	0.94	-1.35	0.58	0.58	7.97	2.72e-09	5.51e-09	2.75	0.01	0.04	-4.22	0.05	0.09
contig4	Troponin_C_OS=Crassostrea_gigas_GN=CGI_10020344_PE=4_SV=1	-1.75	1.22e-09	9.35e-09	-1.21	0.02	0.00243	2.55	0	0	-1.48	1.48e-05	7.84e-08	-7.13	1.34e-45	1.19e-42
contig40037	Uncharacterized_protein_OS=Lottia_gigantea_GN=LOTGIDRAFT_232181_PE=3_SV=1	105.2	0.05	0.09	251.68	0.00351	0.00882	1089.37	4.21e-08	6.08e-08	123.44	0.04	0.07	- infinite	0.85	0.89
contig4004	Rhodopsin_(Fragment)_OS=Alloteuthis_africana_PE=4_SV=1	5.9	0.01	0.02	1.16	0.89	0.98	26.64	1.2e-08	1.96e-08	2.23	0.38	0.52	-1.31	0.82	0.9
contig4012	Uncharacterized_protein_OS=Lottia_gigantea_GN=LOTGIDRAFT_230701_PE=4_SV=1	-1.56	0.03	0.06	-1.03	0.88	0.64	-1.32	0.19	0.17	-2.89	2.04e-05	8.33e-06	-7.06	8.52e-10	7.83e-09
contig4013	not available	1	1	1	+ infinite	0.87	0.92	+ infinite	5.17e-09	8.34e-09	+ infinite	0	0	+ infinite	0.000181	0.000439
contig40147	Uncharacterized_protein_OS=Crassostrea_gigas_GN=CGI_10017517_PE=4_SV=1	-1.13	0.88	0.94	-1.25	0.8	0.8	16.47	1.42e-08	2.37e-08	2.9	0.11	0.19	-15.77	0.12	0.17
contig4017	Fibrinogen-related_protein_2_OS=Mytilus_galloprovincialis_GN=FREP2_PE=2_SV=1	-1.5	1.66e-06	8.48e-06	1.91	0	0	-7.33	5.26e-49	3.54e-49	-2.43	1.08e-19	4.08e-23	-1.97	1.1e-13	9.78e-11
contig4028	Uncharacterized_protein_OS=Octopus_bimaculoides_GN=OCBIM_22025079mg_PE=4_SV=1	-19.35	9.6e-11	5.44e-10	-1.63	0.03	0.03	-15.51	3.25e-10	5.18e-10	-6.96	2.44e-08	2.52e-08	-3.64	6.45e-06	4.18e-05
contig403	NADH-ubiquinone_oxidoreductase_chain_4_(Fragment)_OS=Mytilus_edulis_GN=ND4_PE=3_SV=1	-6.73	1.77e-18	1.8e-17	-2.51	2.56e-08	8.03e-09	-15.26	5.35e-23	1.17e-22	-1.64	0.000799	9.47e-05	-1.17	0.23	0.57
contig4032	Dihydrolipoyl_dehydrogenase_OS=Lottia_gigantea_GN=LOTGIDRAFT_219043_PE=4_SV=1	-1.35	0.38	0.51	1.44	0.22	0.47	6.79	2.22e-16	6.32e-16	1.87	0.03	0.09	-2.87	0.01	0.03
contig4041	Thioredoxin_OS=Mytilus_galloprovincialis_PE=2_SV=1	-134.98	4.39e-09	2.1e-08	-1.07	0.77	0.62	-3.26	0.000483	0.000479	-3.77	0.000117	9.03e-05	-1.46	0.15	0.29
contig4048	Low-density_lipoprotein_receptor-related_protein_5_OS=Crassostrea_gigas_GN=CGI_10009567_PE=4_SV=1	-1.69	1.36e-09	1.07e-08	-1.17	0.05	0.00493	1.11	0.19	0.33	-1.11	0.18	0.00969	-4.13	5.63e-37	2.51e-33
contig40518	Putative_C1q_domain_containing_protein_MgC1q89_OS=Mytilus_galloprovincialis_GN=MgC1q89_PE=2_SV=1	-1.06	0.94	0.98	23.77	0	0	1.15	0.85	0.88	1.09	0.9	0.98	5.45	0.000564	0.000926
contig4056	Thioredoxin-like_protein_1_OS=Crassostrea_gigas_GN=CGI_10024594_PE=4_SV=1	-11.67	1.6e-07	6.47e-07	-1.65	0.07	0.06	-5.12	1.78e-05	1.87e-05	-8.1	8.94e-07	1.13e-06	-22.98	2.35e-08	1.02e-07
contig4057	Thioredoxin-like_protein_1_OS=Crassostrea_gigas_GN=CGI_10024594_PE=4_SV=1	3.23	0.01	0.02	1.5	0.47	0.68	13.7	8.51e-12	2.04e-11	5.91	2.49e-05	0.000112	1.33	0.62	0.61
contig406	NADH-ubiquinone_oxidoreductase_chain_4_(Fragment)_OS=Mytilus_trossulus_GN=nd4_PE=2_SV=1	-5.26	1.05e-27	1.49e-26	-1.65	6.25e-06	4.9e-07	-8.51	2.21e-33	2.85e-33	-1.38	0.00256	0.000104	-1.36	0.00301	0.04
contig4061	Heterogeneous_nuclear_ribonucleoprotein_K_OS=Crassostrea_gigas_GN=CGI_10019631_PE=4_SV=1	1.96	0.000723	0.0017	-1.07	0.78	0.63	4.93	0	0	4.63	0	0	-3.17	0.00036	0.00154
contig4062	not available	-2.58	3.48e-07	1.56e-06	-1.44	0.02	0.01	4.77	0	0	-2.08	4.03e-05	6.62e-06	-40.15	7.12e-21	8.6e-20
contig4063	not available	-2.73	0.05	0.09	2.93	0.00043	0.00296	11.98	0	0	-1.16	0.72	0.59	-3.37	0.02	0.05
contig40631	CRP-I45_OS=Mytilus_galloprovincialis_PE=2_SV=1	1.12	0.88	0.93	-1.04	0.96	0.92	-2.93	0.32	0.33	44.58	0	0	4.76	0.00364	0.00546
contig40660	ATP-dependent_6-phosphofructokinase_OS=Octopus_bimaculoides_GN=OCBIM_22038736mg_PE=3_SV=1	-1.82	0.51	0.63	3.51	0.04	0.09	15.76	7.78e-09	1.35e-08	2.11	0.27	0.41	-16.4	0.1	0.15
contig4067	Mytilin-4_OS=Mytilus_coruscus_PE=2_SV=1	-1.78	0.00395	0.01	-3.22	1.16e-06	9.85e-07	-7.75	6.03e-11	8.75e-11	-6.67	1.52e-10	1.32e-10	-7.62	3.23e-11	3.58e-10
contig407	Uncharacterized_protein_(Fragment)_OS=Arion_vulgaris_GN=ORF223546_PE=4_SV=1	-1.27	0.49	0.62	1.87	0.03	0.11	5.66	2.96e-12	9.34e-12	2.22	0.00432	0.02	-4.34	0.00282	0.00766
contig4072	not available	-3.5	0.05	0.09	1.1	0.83	1	6.38	3.78e-08	6.77e-08	-1.82	0.27	0.25	-20.69	0.00408	0.00837
contig4076	not available	-1.01	0.78	0.95	1.03	0.53	0.26	-5.1	7.03e-112	9.99e-114	-1.19	0.000217	4.52e-09	-1.16	0.00174	0.14
contig408	Putative_sodium/potassium-transporting_ATPase_subunit_beta-2_OS=Crassostrea_gigas_GN=CGI_10028508_PE=4_SV=1	-1.18	0.71	0.81	1.72	0.17	0.35	12.95	0	0	2.14	0.04	0.11	-21.68	0.00287	0.00605
contig4083	Uncharacterized_protein_(Fragment)_OS=Lottia_gigantea_GN=LOTGIDRAFT_222832_PE=4_SV=1	-1.32	0.72	0.81	-1.09	0.91	0.88	12.85	1.99e-08	3.33e-08	3.49	0.02	0.05	-5.19	0.14	0.21
contig4087	Uncharacterized_protein_(Fragment)_OS=Arion_vulgaris_GN=ORF216142_PE=4_SV=1	-3.01	4.54e-06	1.71e-05	1.03	0.87	0.81	-1.01	0.98	0.89	-1.04	0.84	0.48	-19.19	3.41e-13	2.95e-12
contig40989	Uncharacterized_protein_OS=Octopus_bimaculoides_GN=OCBIM_22015079mg_PE=4_SV=1	1.02	0.99	1	1.7	0.63	0.78	-1.29	0.86	0.86	32.64	1.78e-09	7.19e-09	-3.83	0.45	0.54
contig410	Signal_recognition_particle_subunit_SRP72_OS=Crassostrea_gigas_GN=CGI_10023573_PE=3_SV=1	-1.77	0.3	0.42	1.91	0.12	0.27	10.02	1.02e-12	2.81e-12	2.73	0.01	0.03	-4.84	0.03	0.06
contig41053	Signal_transducing_adapter_molecule_2_OS=Crassostrea_gigas_GN=CGI_10016438_PE=4_SV=1	-3.73	2.11e-07	9.13e-07	-1.53	0.03	0.02	2.26	3.67e-07	9.67e-07	-1.34	0.13	0.05	-11.53	3.24e-12	3.16e-11
contig4111	Eukaryotic_translation_initiation_factor_3_subunit_E_OS=Crassostrea_gigas_GN=CGI_10021270_PE=3_SV=1	-3.32	9.74e-08	4.43e-07	-1.28	0.16	0.1	4.36	0	0	-1.87	0.00131	0.000356	-3.55	3.68e-08	4.46e-07
contig41154	Hemicentin-1_OS=Crassostrea_gigas_GN=CGI_10006386_PE=4_SV=1	2.27	0.2	0.3	1.34	0.7	0.86	16.64	3.52e-09	6.33e-09	11.03	5.2e-07	2.23e-06	1.53	0.55	0.56
contig4120	Clathrin_light_chain_A_OS=Crassostrea_gigas_GN=CGI_10021336_PE=4_SV=1	-1.76	0.00763	0.02	1.11	0.57	0.97	2.21	2e-06	4.84e-06	-1.08	0.69	0.39	-5.27	1.13e-08	1.02e-07
contig41220	Uncharacterized_protein_OS=Crassostrea_gigas_GN=CGI_10012788_PE=3_SV=1	+ infinite	0.58	0.69	1	1	1	+ infinite	1.26e-13	2.98e-13	+ infinite	1.81e-11	6.73e-11	+ infinite	0.78	0.84
contig4134	not available	1.24	0.15	0.21	1.9	3.95e-06	0.000201	8.17	0	0	2.3	6.23e-10	1.68e-07	-7.99	3.41e-13	5.15e-12
contig414	Transgelin_OS=Pinctada_fucata_PE=2_SV=1	1.66	5.55e-12	1.78e-11	-4.11	1.64e-29	4.07e-31	-1.09	0.37	0.27	-3.29	6.33e-24	1.47e-26	-2.74	8.36e-20	8.09e-17
contig4142	Uncharacterized_protein_OS=Octopus_bimaculoides_GN=OCBIM_22017341mg_PE=4_SV=1	1	1	1	+ infinite	1.36e-12	8.4e-12	1	1	1	+ infinite	0.41	0.48	1	1	1
contig415	Uncharacterized_protein_OS=Crassostrea_gigas_GN=CGI_10008221_PE=4_SV=1	-1.85	4.82e-37	2.71e-35	-7.77	1.75e-170	3.37e-177	-7.06	7.62e-159	9.02e-161	-1.06	0.19	0.00015	-5.47	1.27e-144	1e-135
contig41568	Neurexin-1-alpha_OS=Crassostrea_gigas_GN=CGI_10023109_PE=4_SV=1	-1.91	0.59	0.7	2.23	0.34	0.51	28.89	1.95e-10	3.87e-10	1.76	0.53	0.67	-44.06	0.18	0.23
contig4175	not available	-1.97	7.14e-06	2.88e-05	-1.01	0.97	0.57	3.75	0	0	1.47	0.00117	0.03	-4.78	1.18e-15	5.65e-14
contig41813	Uncharacterized_protein_OS=Lottia_gigantea_GN=LOTGIDRAFT_204438_PE=4_SV=1	2.53	0.15	0.23	1.88	0.37	0.56	18.56	9.47e-10	1.81e-09	7.81	0.000107	0.000355	1.21	0.8	0.79
contig419	Uncharacterized_protein_OS=Crassostrea_gigas_GN=CGI_10023300_PE=4_SV=1	-98.12	9.34e-08	3.78e-07	-508.14	6.52e-08	2.72e-07	-3.26	0.00143	0.00145	1.04	0.89	0.81	-144.06	8.12e-08	2.77e-07
contig4190	Uncharacterized_protein_OS=Lottia_gigantea_GN=LOTGIDRAFT_208417_PE=4_SV=1	+ infinite	0.87	0.93	+ infinite	0.00431	0.01	+ infinite	0	0	+ infinite	0	0	+ infinite	0.69	0.76
contig41923	Uncharacterized_protein_(Fragment)_OS=Arion_vulgaris_GN=ORF191509_PE=4_SV=1	-1.99	0.53	0.65	2.06	0.35	0.53	29.74	1.18e-12	2.8e-12	3.01	0.13	0.22	-8.15	0.2	0.27
contig422	Uncharacterized_protein_OS=Octopus_bimaculoides_GN=OCBIM_22023573mg_PE=3_SV=1	-3.76	0.06	0.1	1.47	0.39	0.62	14.53	0	0	1.12	0.82	1	-13.44	0.00966	0.02
contig42279	Actin_(Fragment)_OS=Octopus_vulgaris_GN=act-1_PE=2_SV=1	3.75	0	0	2.26	0	0	4.55	0	0	2.77	0	0	2.44	0	0
contig4235	Uncharacterized_protein_OS=Crassostrea_gigas_GN=CGI_10000134_PE=4_SV=1	-1.84	3.6e-06	1.55e-05	-3.58	2.18e-15	5.16e-16	-4.09	1.83e-16	2.11e-16	-4.29	9.81e-18	8.6e-19	-2.27	4.71e-09	2.18e-07
contig42384	Uncharacterized_protein_OS=Lottia_gigantea_GN=LOTGIDRAFT_173522_PE=4_SV=1	21.38	0.54	0.65	956.18	2.21e-05	7.43e-05	1547.99	1.22e-06	1.62e-06	5120.11	0	0	138.81	0.1	0.14
contig4249	Cysteine-rich_protein_1_OS=Crassostrea_gigas_GN=CGI_10005388_PE=4_SV=1	-1.61	0.00738	0.02	-41.71	1.07e-17	6.15e-17	-571.49	8.11e-19	2.4e-18	-267.54	1.02e-18	5.13e-18	-1.49	0.02	0.09
contig4255	Nicotinic_acetylcholine_receptor_subunit_type_J2_OS=Aplysia_californica_PE=2_SV=1	1.89	3.93e-05	0.000103	-1.01	0.96	0.69	1.24	0.24	0.32	1.5	0.02	0.12	-6.12	1.85e-09	1.75e-08
contig4262	Alveoline-like_protein_OS=Pinctada_fucata_PE=4_SV=1	3.81	0.5	0.61	15.77	0.07	0.12	7.38	0.31	0.33	1034.63	0	0	1.12	0.96	0.96
contig4264	Uncharacterized_protein_OS=Lottia_gigantea_GN=LOTGIDRAFT_228107_PE=4_SV=1	+ infinite	0.57	0.68	+ infinite	0.4	0.52	+ infinite	0.56	0.58	+ infinite	0	0	1	1	1
contig4265	Nucleosome_assembly_protein_1-like_4_OS=Crassostrea_gigas_GN=CGI_10003086_PE=3_SV=1	-1.5	0.33	0.46	-1.08	0.85	0.77	13.05	0	0	1.1	0.81	0.97	-18.51	0.000627	0.00152
contig4266	Uncharacterized_protein_OS=Octopus_bimaculoides_GN=OCBIM_22034901mg_PE=4_SV=1	1.2	0.26	0.35	-1.04	0.81	0.56	-5.28	1.12e-09	1.34e-09	-2.33	7.39e-05	2.13e-05	-2.12	0.000242	0.00173
contig427	C1q-domain-containing_protein_OS=Mytilus_galloprovincialis_GN=c1q_PE=2_SV=1	-73.19	4.81e-261	6.24e-260	-163.63	9.51e-267	2.53e-266	-2123.03	2.81e-271	7.03e-271	-290.19	7.2e-269	1.66e-268	-131.36	1.13e-265	7.95e-264
contig428	not available	-1.5	1.37e-08	1.04e-07	2.07	0	0	5.63	0	0	1.83	0	0	-2.94	1.49e-35	7.39e-31
contig4284	UPF0160_protein_MYG1,_mitochondrial_(Fragment)_OS=Crassostrea_gigas_GN=CGI_10013384_PE=4_SV=1	1.64	0.12	0.18	2.1	0.01	0.06	8.11	0	0	1.86	0.05	0.14	-2.16	0.08	0.15
contig42847	Putative_C1q_domain_containing_protein_MgC1q3_OS=Mytilus_galloprovincialis_GN=MgC1q3_PE=2_SV=1	-1.64	7.73e-05	0.000284	-6.15	4.05e-23	1.86e-23	-25.21	5.02e-33	1.19e-32	-7.93	9.64e-26	2.58e-26	-1.51	0.000707	0.00896
contig4285	Calcium-transporting_ATPase_OS=Pinctada_fucata_GN=SERCA_PE=2_SV=1	2.81	8.95e-05	0.000244	3.22	9.45e-06	0.00011	16.09	0	0	3.79	2.51e-07	3.56e-06	-2.62	0.03	0.06
contig4286	Calcium-transporting_ATPase_OS=Pinctada_fucata_GN=SERCA_PE=2_SV=1	2.39	0.00505	0.01	2.33	0.0088	0.04	24.7	0	0	3.25	9.78e-05	0.000666	-10.71	0.00157	0.00374
contig429	Filamin-like_protein-1_OS=Mytilus_coruscus_PE=2_SV=1	-1.83	1.7e-09	1.23e-08	2.09	0	0	10.07	0	0	2.42	0	0	-4.4	2.16e-30	2.14e-27
contig430	Filamin-like_protein-1_OS=Mytilus_coruscus_PE=2_SV=1	-1.56	0.000557	0.00178	2.43	0	0	16.12	0	0	3.07	0	0	-4.74	1.39e-18	1.18e-16
contig4304	Glutathione_peroxidase_(Fragment)_OS=Reishia_clavigera_PE=2_SV=1	-70.11	2.32e-28	2.45e-27	-36.07	2.95e-27	1.5e-26	-2.19	1.03e-06	6.71e-07	-2.17	6.32e-07	5.05e-08	-4.66	7.44e-16	3.92e-14
contig4306	Glutathione_peroxidase_(Fragment)_OS=Reishia_clavigera_PE=2_SV=1	6.3	1.55e-15	1e-14	6.34	1.15e-14	4.68e-13	9.69	0	0	3.26	2.18e-05	0.000193	3.92	1.18e-07	1.36e-07
contig431	Filamin-like_protein-1_OS=Mytilus_coruscus_PE=2_SV=1	-1.18	0.36	0.5	3.51	0	0	26.88	0	0	3.87	0	0	-6.1	6.55e-10	6.97e-09
contig43124	Uncharacterized_protein_OS=Crassostrea_gigas_GN=CGI_10006272_PE=4_SV=1	-3.69	0.16	0.25	2.01	0.21	0.38	20.78	4.44e-16	1.24e-15	1.01	0.99	0.9	-15.02	0.05	0.08
contig43468	RING_finger_protein_nhl-1_OS=Crassostrea_gigas_GN=CGI_10019965_PE=4_SV=1	2.38	0.47	0.59	2.53	0.45	0.6	50.57	8.52e-09	1.38e-08	8.14	0.03	0.05	-2.67	0.61	0.7
contig4352	not available	-2.9	0.13	0.2	1.08	0.88	1	10.3	2.67e-11	6.44e-11	-1	0.99	0.86	-6.78	0.03	0.06
contig436	Heat_shock_cognate_71_OS=Mytilus_galloprovincialis_GN=hsc71_PE=3_SV=1	-1.31	0.000663	0.00232	1.71	1.33e-15	1.29e-10	5.36	0	0	3.27	0	0	-5.04	4.54e-43	1.63e-39
contig4364	Uncharacterized_protein_OS=Lottia_gigantea_GN=LOTGIDRAFT_117300_PE=4_SV=1	-1.66	5.41e-08	3.27e-07	-1.92	2.57e-11	3.9e-13	-8.7	7.13e-46	6.78e-46	-3.17	2.1e-24	2.84e-27	1.01	0.9	0.39
contig43641	not available	-1.52	0.29	0.41	-1.01	0.98	0.85	4.63	4.09e-08	7.92e-08	1.36	0.36	0.63	-7.57	0.00118	0.00308
contig43844	Myticin-A_OS=Mytilus_galloprovincialis_PE=1_SV=1	-1.85	2.05e-136	6.72e-133	-1.78	2.84e-120	1.44e-156	-23.89	0	0	-5.19	0	0	-2.54	4.48e-260	1.68e-226
contig4396	Uncharacterized_protein_OS=Crassostrea_gigas_GN=CGI_10000217_PE=4_SV=1	-1.56	0.18	0.28	1.16	0.61	0.9	3.74	6.68e-08	1.35e-07	-1.01	0.96	0.73	-6.33	0.000208	0.000685
contig4397	Myosin-XVI_OS=Crassostrea_gigas_GN=CGI_10009534_PE=4_SV=1	1.01	0.98	0.99	1.04	0.89	0.92	6.58	3.33e-15	1.4e-14	-1.4	0.35	0.28	-3.99	0.00366	0.00984
contig4398	not available	2.81	0.04	0.07	4.59	0.000941	0.00414	21.91	0	0	2.42	0.1	0.19	-6.38	0.08	0.13
contig4410	Cytochrome_c_oxidase_subunit_1_OS=Haliotis_discus_hannai_GN=COI_PE=3_SV=1	-2.92	6.38e-05	0.000211	-2.18	0.00178	0.00161	-27.19	4.74e-11	8.55e-11	-19	1.17e-10	2.5e-10	-3.22	2.33e-05	0.000144
contig4411	Uncharacterized_protein_OS=Arion_vulgaris_GN=ORF150942_PE=4_SV=1	+ infinite	9.68e-08	3.9e-07	+ infinite	1.88e-08	8.41e-08	+ infinite	0.84	0.85	+ infinite	0.61	0.67	1	1	1
contig4425	Uncharacterized_protein_OS=Octopus_bimaculoides_GN=OCBIM_22035324mg_PE=4_SV=1	-1.24	0.25	0.38	2.65	1.17e-11	2.44e-09	1.65	0.00321	0.00584	1.09	0.63	0.9	-4.21	4.61e-08	4.38e-07
contig443	Uncharacterized_protein_OS=Lottia_gigantea_GN=LOTGIDRAFT_238736_PE=4_SV=1	-1.84	0.21	0.32	1.27	0.55	0.79	5.53	7.16e-08	1.26e-07	1.67	0.18	0.36	-4.8	0.01	0.03
contig44508	not available	-1.92	2.28e-34	1.02e-32	-1.04	0.41	0.01	-7.63	1.13e-138	4.14e-140	-1.16	0.00197	1.25e-07	1.31	9.15e-11	3.08e-15
contig4461	NK-tumor_recognition_protein_OS=Crassostrea_gigas_GN=CGI_10007438_PE=4_SV=1	-1.83	0.0046	0.01	-1.9	0.00324	0.00247	-5.15	2.72e-08	2.93e-08	-1.4	0.09	0.04	-2.19	0.000497	0.00293
contig4472	Uncharacterized_protein_(Fragment)_OS=Arion_vulgaris_GN=ORF62618_PE=4_SV=1	-2.79	1.11e-11	8.44e-11	-3.6	6.1e-15	1.62e-15	1.24	0.07	0.12	-3.54	1.27e-14	9.57e-16	-10.84	1.73e-26	8.53e-25
contig4474	Supervillin_OS=Crassostrea_gigas_GN=CGI_10014153_PE=4_SV=1	-2.48	0.45	0.57	6.71	0.00227	0.00763	42.54	0	0	-1.99	0.55	0.56	-2.79	0.41	0.51
contig4475	Supervillin_OS=Crassostrea_gigas_GN=CGI_10014153_PE=4_SV=1	-4.85	0.24	0.35	2.04	0.34	0.51	19.04	5.5e-09	9.56e-09	-3.51	0.31	0.34	- infinite	0.1	0.15
contig4479	Actin-interacting_protein_1_OS=Crassostrea_gigas_GN=CGI_10025192_PE=4_SV=1	-2.39	0.24	0.35	1.23	0.72	0.9	10.22	2.72e-09	5.27e-09	1.46	0.49	0.69	-4.93	0.08	0.13
contig44835	Importin_subunit_beta-1_OS=Crassostrea_gigas_GN=CGI_10019491_PE=4_SV=1	1.26	0.87	0.93	3.44	0.29	0.43	47.95	4.44e-08	6.56e-08	13.32	0.00356	0.00741	-7.01	0.46	0.54
contig4490	TWiK_family_of_potassium_channels_protein_18_OS=Crassostrea_gigas_GN=CGI_10024443_PE=3_SV=1	-4.9	0.00869	0.02	-1.34	0.49	0.49	6	8.95e-10	2.08e-09	-1.33	0.5	0.42	-2.61	0.06	0.11
contig44990	Uncharacterized_protein_(Fragment)_OS=Arion_vulgaris_GN=ORF51734_PE=4_SV=1	-1.16	0.37	0.51	1.63	0.000686	0.01	6.13	0	0	1.63	0.000801	0.02	-2.16	8.52e-05	0.000744
contig45014	Vinculin_OS=Crassostrea_gigas_GN=CGI_10014632_PE=4_SV=1	-1.06	0.91	0.95	-1.14	0.82	0.78	8.26	2.22e-08	3.91e-08	2.03	0.13	0.25	-8.19	0.03	0.05
contig45097	Potassium_voltage-gated_channel_protein_Shaw_OS=Crassostrea_gigas_GN=CGI_10009032_PE=4_SV=1	-1.44	0.26	0.39	-1.18	0.6	0.54	5.06	1.91e-12	6.48e-12	1.49	0.15	0.37	-1.82	0.08	0.17
contig4511	Aldehyde_dehydrogenase_OS=Placopecten_magellanicus_PE=2_SV=1	-1.46	0.02	0.04	-1.35	0.06	0.03	-2.72	2.43e-07	1.82e-07	-2.33	2.95e-06	4.57e-07	-7.16	1.44e-15	3.5e-14
contig4518	Prohormone_convertase_2_OS=Haliotis_asinina_GN=PC2_PE=2_SV=1	-281.32	3.31e-13	2.15e-12	- infinite	2.49e-13	1.61e-12	- infinite	2.49e-13	5.79e-13	- infinite	2.49e-13	1.07e-12	- infinite	2.49e-13	1.48e-12
contig452	Tissue_inhibitor_of_matrix_metalloproteinases_3_OS=Tegillarca_granosa_GN=TIMP-3_PE=2_SV=1	-3.36	3.94e-18	4.76e-17	-3.6	5.23e-19	5.51e-20	-8.73	6.36e-31	8.91e-31	-3.44	4.14e-18	9.3e-20	-3.97	6.17e-21	1.47e-18
contig4526	Importin-11_OS=Crassostrea_gigas_GN=CGI_10023463_PE=4_SV=1	1.39	0.32	0.43	4.71	4.02e-09	7.74e-08	2.62	0.00285	0.00419	3.6	5.41e-06	5.17e-05	-3.76	0.01	0.03
contig453	Cytochrome_c_oxidase_subunit_1_OS=Mytilus_trossulus_PE=3_SV=1	4.69	0	0	1.52	0	0	5.95	0	0	4.86	0	0	-1.39	6.09e-34	5.78e-21
contig45486	Uncharacterized_protein_OS=Crassostrea_gigas_GN=CGI_10023397_PE=4_SV=1	+ infinite	0.48	0.6	+ infinite	0.000518	0.00147	+ infinite	0.00826	0.00978	+ infinite	0	0	+ infinite	0.76	0.81
contig45487	not available	+ infinite	0.26	0.38	+ infinite	0.00299	0.00755	+ infinite	0.00018	0.000227	+ infinite	0	0	+ infinite	0.69	0.75
contig45488	Metalloendopeptidase_OS=Crassostrea_gigas_GN=CGI_10025876_PE=3_SV=1	+ infinite	0.49	0.61	+ infinite	0.06	0.11	+ infinite	0.02	0.02	+ infinite	3.33e-15	1.61e-14	1	1	1
contig45489	Metalloendopeptidase_OS=Crassostrea_gigas_GN=CGI_10025872_PE=3_SV=1	1.5	0.87	0.92	55.98	0.000157	0.000499	46.11	0.00213	0.00262	284.3	0	0	- infinite	0.6	0.67
contig45490	Metalloendopeptidase_OS=Crassostrea_gigas_GN=CGI_10018460_PE=3_SV=1	1.35	0.74	0.82	7.81	0.00104	0.00371	9.77	0.000535	0.000703	64.08	0	0	-16.74	0.19	0.24
contig455	Alpha-actinin,_sarcomeric_OS=Crassostrea_gigas_GN=CGI_10003110_PE=4_SV=1	-2.2	6.13e-09	3.77e-08	1.16	0.16	0.67	4.89	0	0	1.21	0.07	0.53	-5.47	7.76e-22	8.27e-20
contig45527	Uncharacterized_protein_(Fragment)_OS=Arion_vulgaris_GN=ORF188268_PE=4_SV=1	431.47	0.000572	0.00153	26.75	0.44	0.55	2102.51	5.2e-11	1.02e-10	1811.54	2.2e-11	8.13e-11	2.5	0.9	0.92
contig45620	Shell_protein-5_OS=Mytilus_coruscus_PE=2_SV=1	-43	7.11e-08	2.93e-07	-6.31	1.35e-05	2.7e-05	-1.11	0.7	0.66	-3.74	0.000308	0.000255	-38.47	8.09e-08	2.96e-07
contig4563	SWI/SNF_complex_subunit_SMARCC2_OS=Crassostrea_gigas_GN=CGI_10027383_PE=4_SV=1	-1.2	0.35	0.48	-1.9	0.00448	0.00361	-8.73	8.14e-10	1.14e-09	-3.6	2.38e-06	1.23e-06	-5.27	3.13e-08	2.5e-07
contig4569	not available	-2.01	0.07	0.13	2.89	3.3e-05	0.000363	8.72	0	0	1.23	0.51	0.81	-3.5	0.0056	0.01
contig4570	Uncharacterized_protein_(Fragment)_OS=Arion_vulgaris_GN=ORF77383_PE=4_SV=1	-4.41	0.23	0.34	3.17	0.07	0.16	35.54	0	0	-1.79	0.55	0.56	-13.94	0.13	0.18
contig4571	FH1/FH2_domain-containing_protein_3_OS=Crassostrea_gigas_GN=CGI_10027517_PE=4_SV=1	-4.58	0.12	0.2	2.7	0.06	0.14	27.88	0	0	-1.81	0.44	0.43	-16.29	0.05	0.08
contig4572	FH1/FH2_domain-containing_protein_3_OS=Crassostrea_gigas_GN=CGI_10027517_PE=4_SV=1	-4.82	0.05	0.09	1.89	0.16	0.33	19.74	0	0	-3.44	0.09	0.1	-29.19	0.00968	0.02
contig4573	FH1/FH2_domain-containing_protein_3_OS=Crassostrea_gigas_GN=CGI_10027517_PE=4_SV=1	-5.65	0.23	0.34	3.23	0.09	0.19	41.76	0	0	-1.47	0.7	0.68	-11.62	0.17	0.23
contig4574	FH1/FH2_domain-containing_protein_3_OS=Crassostrea_gigas_GN=CGI_10027517_PE=4_SV=1	-2.1	0.6	0.71	1.76	0.59	0.74	40.37	7.79e-11	1.57e-10	-1.37	0.81	0.79	-1.2	0.88	0.95
contig4575	FH1/FH2_domain-containing_protein_3_OS=Crassostrea_gigas_GN=CGI_10027517_PE=4_SV=1	-3.12	0.09	0.15	3.04	0.00421	0.02	27.53	0	0	-1.29	0.63	0.56	-10.85	0.01	0.03
contig4576	not available	-4.45	0.02	0.04	2.21	0.03	0.1	15.14	0	0	-1.07	0.88	0.74	-7.86	0.00722	0.02
contig45762	Uncharacterized_protein_(Fragment)_OS=Arion_vulgaris_GN=ORF48097_PE=4_SV=1	26.11	1.55e-08	6.86e-08	9.81	0.00255	0.00775	7.45	0.02	0.03	7.26	0.02	0.03	5.32	0.05	0.06
contig4577	not available	-2.57	0.04	0.08	1.67	0.11	0.29	9.15	0	0	-1.33	0.48	0.39	-4.61	0.00579	0.01
contig45964	Perlwapin-like_protein_OS=Mytilus_galloprovincialis_PE=1_SV=1	-6.13	0.1	0.16	-3.92	0.16	0.22	1	1	0.98	86.18	0	0	-5.4	0.11	0.16
contig4598	GTP-binding_protein_RAD_OS=Crassostrea_gigas_GN=CGI_10017172_PE=4_SV=1	-1.51	0.03	0.07	2.1	7.2e-07	3.8e-05	13.76	0	0	2.74	2.04e-12	7.83e-10	-1.46	0.05	0.15
contig4599	not available	-1.33	0.7	0.8	3.29	0.03	0.07	12.41	1.6e-08	2.72e-08	3.34	0.03	0.06	1.64	0.42	0.43
contig45996	not available	+ infinite	0.71	0.8	1	1	1	+ infinite	0.67	0.69	+ infinite	2.46e-11	8.99e-11	+ infinite	0.84	0.88
contig4600	not available	-2.14	0.02	0.05	2.29	0.000322	0.00327	4.81	2.99e-13	1.15e-12	-1.07	0.82	0.6	-2.2	0.02	0.05
contig46050	Uncharacterized_protein_(Fragment)_OS=Lottia_gigantea_GN=LOTGIDRAFT_119204_PE=4_SV=1	2.85	0.63	0.74	8.48	0.24	0.35	166.53	2.13e-08	3.22e-08	183.12	1.1e-10	4.02e-10	20.19	0.04	0.06
contig461	Metalloproteinase_inhibitor_3_OS=Crassostrea_gigas_GN=CGI_10000389_PE=4_SV=1	6.71	0	0	8.98	0	0	8.08	0	0	6.83	0	0	6.31	0	0
contig46130	not available	2.45	0.63	0.73	8.59	0.15	0.24	108.16	4.28e-08	6.24e-08	22.41	0.00942	0.02	6.12	0.24	0.29
contig46227	not available	1.56	0.36	0.47	2.82	0.02	0.05	11.81	1.98e-12	5.14e-12	3.49	0.0027	0.00935	-2.51	0.18	0.27
contig46228	Uncharacterized_protein_OS=Crassostrea_gigas_GN=CGI_10016048_PE=4_SV=1	1.35	0.57	0.68	1.58	0.38	0.59	8.78	4.23e-08	7.05e-08	4.44	0.000394	0.00157	-2.18	0.27	0.38
contig46238	Uncharacterized_protein_(Fragment)_OS=Arion_vulgaris_GN=ORF15687_PE=4_SV=1	2.18	0.14	0.21	3.21	0.02	0.06	18.45	9.99e-15	2.94e-14	10.16	4.33e-09	2.91e-08	-2	0.37	0.48
contig46242	Eukaryotic_translation_initiation_factor_3_subunit_K_OS=Octopus_bimaculoides_GN=OCBIM_22006703mg_PE=3_SV=1	1	1	1	1	1	1	+ infinite	4.89e-08	6.96e-08	+ infinite	0.07	0.09	+ infinite	0.8	0.85
contig46243	Solute_carrier_organic_anion_transporter_family_member_OS=Octopus_bimaculoides_GN=OCBIM_22002945mg_PE=3_SV=1	1	1	1	1	1	1	+ infinite	2.77e-08	4.09e-08	+ infinite	0.07	0.09	+ infinite	0.8	0.85
contig4628	Sequestosome-1_OS=Crassostrea_gigas_GN=CGI_10004110_PE=4_SV=1	4.37	1.1e-07	3.99e-07	2.28	0.01	0.05	6.9	1.67e-11	4.54e-11	6.28	8.79e-12	1.91e-10	1.06	0.88	0.8
contig463	MAP_kinase-interacting_serine/threonine-protein_kinase_1_OS=Crassostrea_gigas_GN=CGI_10011819_PE=4_SV=1	1.56	0.13	0.19	1.74	0.06	0.18	13.69	0	0	3.2	7.04e-06	7.89e-05	-10.35	0.000221	0.000639
contig46371	Coiled-coil_domain-containing_protein_9_OS=Crassostrea_gigas_GN=CGI_10006659_PE=4_SV=1	-3.07	0.14	0.22	3.14	0.00942	0.03	12.46	3.23e-12	8.15e-12	1.08	0.89	0.97	- infinite	0.01	0.02
contig464	Sestrin-1_OS=Crassostrea_gigas_GN=CGI_10015868_PE=4_SV=1	1.08	0.78	0.85	1.4	0.2	0.46	9.41	0	0	2.67	1.48e-05	0.000206	-4.8	0.000252	0.000902
contig465	not available	1.21	0.23	0.32	2.18	4.98e-08	4.18e-06	7.12	0	0	3.04	2.22e-16	2.35e-13	-3.54	1.31e-07	1.36e-06
contig46536	Uncharacterized_protein_OS=Crassostrea_gigas_GN=CGI_10008456_PE=4_SV=1	-3.53	1.37e-09	7.98e-09	-5.87	3.19e-13	4.01e-13	-19.15	2.42e-18	5.79e-18	-2.57	9.86e-07	1.85e-07	-12.81	2.6e-17	4.24e-16
contig4658	Uncharacterized_protein_(Fragment)_OS=Arion_vulgaris_GN=ORF71269_PE=4_SV=1	-9.24	1.46e-11	9.09e-11	-48.39	1.33e-14	7.42e-14	-10.15	1.44e-11	2.3e-11	-8.23	4.88e-11	5.53e-11	-2.64	2.42e-05	0.000191
contig4663	not available	-5.87	0.01	0.03	-2.09	0.17	0.21	7.12	5.36e-10	1.22e-09	2.65	0.00652	0.02	1.65	0.2	0.19
contig4667	Uncharacterized_protein_(Fragment)_OS=Lottia_gigantea_GN=LOTGIDRAFT_145246_PE=4_SV=1	1.25	0.02	0.03	-1.49	0.000514	7.99e-05	-7.22	2.49e-27	3.26e-27	-3.42	3.37e-17	9.61e-19	-2.58	1.12e-12	1.39e-10
contig46711	not available	-2.65	1.78e-17	2.33e-16	1.87	6.66e-16	2.18e-11	-8.03	2.99e-38	3.17e-38	-1.16	0.11	0.00851	-1.03	0.76	0.7
contig46721	Tissue_inhibitor_of_matrix_metalloproteinases_3_OS=Tegillarca_granosa_GN=TIMP-3_PE=2_SV=1	+ infinite	0.4	0.51	1	1	1	+ infinite	0.26	0.28	+ infinite	0.78	0.82	+ infinite	2.56e-12	1.41e-11
contig4689	Uncharacterized_protein_OS=Mytilus_trossulus_PE=2_SV=1	-26.05	4.53e-25	4.73e-24	-1.74	0.00022	6.93e-05	-11.14	3.69e-21	7.23e-21	-4.45	2.27e-14	4.75e-15	-6.16	1.47e-17	5.99e-16
contig470	NAD(P)_transhydrogenase,_mitochondrial_OS=Crassostrea_gigas_GN=CGI_10012611_PE=4_SV=1	3.31	1.28e-12	6.38e-12	1.74	0.00586	0.04	6.89	0	0	3.83	3.77e-15	9.1e-13	-4.8	6.46e-06	3.35e-05
contig4700	Myticin_C_isoform_k_OS=Mytilus_galloprovincialis_PE=2_SV=1	-1.44	1.01e-10	1.16e-09	1.1	0.06	0.92	-16.93	2.19e-134	1.03e-134	-4.48	1.51e-80	5.11e-88	-1.64	3.49e-17	1.99e-12
contig472	LIM_domain_and_actin-binding_protein_1_OS=Crassostrea_gigas_GN=CGI_10012729_PE=4_SV=1	-1.89	0.38	0.5	3.73	0.00435	0.02	36.32	0	0	1.65	0.37	0.56	-5.83	0.08	0.12
contig4725	Uncharacterized_protein_OS=Lottia_gigantea_GN=LOTGIDRAFT_172698_PE=4_SV=1	5157.98	0	0	7.93	0.75	0.83	687.31	0.00108	0.00133	8860.06	0	0	7.99	0.74	0.79
contig47413	Uncharacterized_protein_OS=Crassostrea_gigas_GN=CGI_10017517_PE=4_SV=1	-1.74	0.00029	0.000945	1.16	0.26	0.76	3.13	0	0	-1.08	0.59	0.23	-5.36	2.03e-15	7.48e-14
contig47414	Xaa-Pro_aminopeptidase_1_OS=Crassostrea_gigas_GN=CGI_10026261_PE=4_SV=1	-1.43	0.05	0.09	1.17	0.33	0.77	4.57	0	0	1.35	0.06	0.3	-4.78	1.24e-09	1.57e-08
contig4756	not available	-1.72	0.38	0.51	7.38	1.37e-08	1.4e-07	4.11	0.00116	0.00162	1.4	0.51	0.72	-2.01	0.28	0.4
contig47602	not available	-2.58	7.89e-17	1.01e-15	-1.82	8.89e-09	3.23e-10	-9.95	2.15e-41	2.65e-41	-2.77	4.88e-18	1.9e-20	-2.47	9.48e-16	4.43e-13
contig4768	Transporter_OS=Crassostrea_gigas_GN=CGI_10004220_PE=3_SV=1	1.4	0.52	0.62	1.8	0.24	0.43	9.73	3.66e-09	7.01e-09	1.61	0.36	0.55	-1.16	0.8	0.92
contig47737	Ryanodine_receptor_44F_OS=Crassostrea_gigas_GN=CGI_10019325_PE=4_SV=1	-12.22	0.11	0.18	1.46	0.6	0.78	15.55	5.81e-09	1.02e-08	-1.56	0.61	0.6	-2.74	0.32	0.42
contig47739	Ryanodine_receptor_44F_OS=Crassostrea_gigas_GN=CGI_10019325_PE=4_SV=1	-4.68	0.37	0.49	4.21	0.08	0.16	26	6.76e-08	9.89e-08	1.08	0.94	0.99	-40.06	0.22	0.28
contig4774	ADAM_family_mig-17_OS=Crassostrea_gigas_GN=CGI_10016692_PE=4_SV=1	1.6	0.42	0.53	10	1.27e-08	1.05e-07	-10.12	0.07	0.08	-4.74	0.13	0.15	- infinite	0.03	0.05
contig47742	Uncharacterized_protein_(Fragment)_OS=Octopus_bimaculoides_GN=OCBIM_22023459mg_PE=4_SV=1	-4.02	0.28	0.4	1.92	0.4	0.58	18.35	2.34e-08	3.74e-08	-2.41	0.44	0.46	-79.11	0.12	0.16
contig47807	Uncharacterized_protein_OS=Octopus_bimaculoides_GN=OCBIM_22027912mg_PE=3_SV=1	-3	0	0	-1.27	1.14e-136	4.7e-259	-4.39	0	0	1.61	0	0	1.68	0	0
contig4786	Serine/threonine-protein_kinase_PINK1,_mitochondrial_OS=Crassostrea_gigas_GN=CGI_10025899_PE=4_SV=1	5.81	1.78e-07	6.49e-07	4.99	8.31e-06	6.26e-05	25.06	0	0	13.59	0	0	-2.17	0.21	0.32
contig4790	P-glycoprotein_OS=Crassostrea_ariakensis_PE=2_SV=1	2.7	8.22e-12	3.69e-11	2.06	5.47e-06	0.000188	4	0	0	2.39	2.22e-08	2e-06	-4.53	8.55e-08	7.02e-07
contig48	Putative_ribosome_biogenesis_protein_RLP24_OS=Crassostrea_gigas_GN=CGI_10020851_PE=4_SV=1	-1.52	5.56e-09	4.43e-08	1.97	0	0	1.11	0.14	0.28	1.12	0.08	0.98	-6.18	6.32e-64	9.1e-60
contig4807	GTP-binding_nuclear_protein_Ran_OS=Crassostrea_gigas_GN=CGI_10020105_PE=4_SV=1	-1.46	0.000264	0.000936	-1.94	6.93e-09	4.15e-10	2.86	0	0	1.53	1.37e-06	0.000737	-5.03	2.44e-27	8.3e-25
contig4808	Putative_C1q_domain_containing_protein_MgC1q69_OS=Mytilus_galloprovincialis_GN=MgC1q69_PE=2_SV=1	-1.44	0.00145	0.00434	-2.48	1.82e-11	1.97e-12	-4.46	4.96e-20	5.25e-20	-1.6	9.26e-05	3.63e-06	-7.04	4.37e-27	5.32e-25
contig4820	Tripartite_motif-containing_protein_45_OS=Crassostrea_gigas_GN=CGI_10005758_PE=4_SV=1	-6.33	6.01e-07	2.36e-06	-12.32	2.05e-08	5.92e-08	-4.34	1.73e-05	1.75e-05	-7.63	2.29e-07	2.65e-07	-4.08	1.62e-05	8.55e-05
contig4821	Putative_C1q_domain_containing_protein_MgC1q61_OS=Mytilus_galloprovincialis_GN=MgC1q61_PE=2_SV=1	-88.49	1.51e-27	1.57e-26	-32.61	4.86e-26	2.37e-25	-39.31	2.78e-26	7.44e-26	-43.8	1.29e-26	4.53e-26	-8.08	5.23e-20	1.96e-18
contig4822	Uncharacterized_protein_OS=Arion_vulgaris_GN=ORF172516_PE=4_SV=1	-2.56	0.13	0.21	1.46	0.39	0.62	6.71	5.71e-08	9.79e-08	1.12	0.82	1	-4.01	0.05	0.09
contig48237	not available	-1.18	0.35	0.5	1.22	0.24	0.64	5.05	0	0	1.62	0.00273	0.03	-3.99	7.1e-08	6.83e-07
contig4827	Uncharacterized_protein_OS=Lottia_gigantea_GN=LOTGIDRAFT_214936_PE=4_SV=1	-3.33	2.69e-15	2.63e-14	-3.23	1.32e-14	2.33e-15	-1.37	0.01	0.00862	-3.34	5.04e-15	2.46e-16	-6.62	3.07e-24	2.93e-22
contig4828	not available	-2.08	5.24e-07	2.42e-06	-2.38	1.6e-08	3.79e-09	-1.59	0.00136	0.000931	-2.14	4.06e-07	2.72e-08	-4.69	7.19e-17	4.52e-15
contig48321	Aconitate_hydratase_OS=Lottia_gigantea_GN=LOTGIDRAFT_181349_PE=3_SV=1	-1.76	0.61	0.72	2.89	0.16	0.29	23.49	2.3e-09	4.11e-09	3.11	0.13	0.22	-9.33	0.21	0.27
contig484	60S_ribosomal_protein_L4_OS=Crassostrea_gigas_GN=CGI_10006684_PE=4_SV=1	1.8	1.11e-15	5.17e-15	2	0	1.66e-15	5.05	0	0	4.11	0	0	-2.37	1.18e-15	6.78e-13
contig4845	Retinal-binding_protein_OS=Crassostrea_gigas_GN=CGI_10023255_PE=4_SV=1	2.89	0.38	0.5	11.66	0.00829	0.02	50.69	4.32e-08	6.37e-08	9.7	0.02	0.04	-1.45	0.83	0.9
contig4847	Dynein_heavy_chain_5,_axonemal_OS=Crassostrea_gigas_GN=CGI_10017921_PE=4_SV=1	-1.71	0.00831	0.02	-1.83	0.00407	0.00295	-6.43	1.01e-09	1.3e-09	1.33	0.1	0.39	-97.25	6.42e-15	4.54e-14
contig485	Malate_dehydrogenase_OS=Mytilus_galloprovincialis_PE=2_SV=1	1.24	0.12	0.17	-1.3	0.1	0.05	-7	1.83e-14	2.94e-14	-8.56	5.65e-16	5.12e-16	1.25	0.1	0.05
contig4854	Xylulose_kinase_OS=Crassostrea_gigas_GN=CGI_10004437_PE=4_SV=1	-2.72	0.000987	0.00269	5.08	0	0	1.43	0.12	0.16	8.93	0	0	-50.75	4.41e-09	1.88e-08
contig4855	Transient_receptor_potential_cation_channel_subfamily_M_member_2_OS=Crassostrea_gigas_GN=CGI_10012157_PE=4_SV=1	-4.75	2.79e-06	1.03e-05	-57.04	2.5e-10	1.2e-09	1.73	0.00797	0.01	12.72	0	0	-81.36	1.77e-10	8.6e-10
contig48567	Uncharacterized_protein_OS=Arion_vulgaris_GN=ORF184909_PE=4_SV=1	-1.39	0.68	0.79	3.82	0.02	0.05	23.71	2.15e-14	6.04e-14	1.1	0.9	0.99	-11.82	0.1	0.14
contig486	X-box_binding_protein_1_(Fragment)_OS=Mytilus_edulis_PE=2_SV=1	-1.04	0.72	0.85	1.05	0.67	0.77	1.39	0.00216	0.00525	1.58	3.26e-06	0.000856	-5.05	4.12e-22	5.71e-20
contig487	Calreticulin_OS=Pinctada_fucata_PE=2_SV=1	-1.67	4.57e-16	8.05e-15	-1.17	0.00663	7.17e-05	-1.23	0.000953	0.000276	-1.02	0.79	0.04	-9.77	5.72e-105	1.24e-100
contig48838	not available	-7.68	0.14	0.23	3.08	0.07	0.16	2.69	0.15	0.18	16.46	1.25e-10	7.79e-10	-23.03	0.09	0.14
contig4893	NADH-ubiquinone_oxidoreductase_chain_3_OS=Haliotis_tuberculata_GN=NAD3_PE=3_SV=1	-6.16	2.56e-16	2.39e-15	-10.8	8.47e-20	1.74e-19	-82.32	7.38e-25	2.14e-24	-74.81	7.85e-25	3.52e-24	-11.19	4.44e-20	1.12e-18
contig49	Tissue_inhibitor_of_matrix_metalloproteinases_3_OS=Tegillarca_granosa_GN=TIMP-3_PE=2_SV=1	-1.13	0.000344	0.00191	-2.26	6.21e-85	6.41e-101	-8.49	5.5e-265	5.21e-268	-1.79	1.33e-49	8.67e-68	-2.18	8.79e-81	3.98e-67
contig49183	Uncharacterized_protein_(Fragment)_OS=Arion_vulgaris_GN=ORF75097_PE=4_SV=1	-2.87	0.00207	0.0053	1.05	0.85	0.92	4.31	1.52e-12	5.7e-12	-2.65	0.00411	0.003	-14.75	8.7e-07	3.27e-06
contig49185	Mitogen-activated_protein_kinase_kinase_kinase_4_OS=Crassostrea_gigas_GN=CGI_10009791_PE=4_SV=1	1.44	0.79	0.86	1.6	0.73	0.85	67.92	2.27e-11	4.67e-11	6.47	0.07	0.11	-7.73	0.44	0.52
contig492	Myticin_C_OS=Mytilus_galloprovincialis_GN=mync_MYTGA_PE=2_SV=1	-3.28	0	0	1.65	0	0	-19.12	0	0	-10.71	0	0	-2.21	0	0
contig49339	Uncharacterized_protein_OS=Crassostrea_gigas_GN=CGI_10013925_PE=4_SV=1	111.18	0.08	0.14	125.84	0.07	0.13	213.94	0.04	0.04	1243.59	2.32e-08	6.57e-08	2	0.92	0.94
contig4939	Uncharacterized_protein_OS=Arion_vulgaris_GN=ORF67935_PE=4_SV=1	-2.15	4.49e-05	0.000159	1.02	0.89	0.75	-1.15	0.42	0.36	-2.42	7.01e-06	1.5e-06	-4.68	5.2e-11	9.36e-10
contig49668	Putative_C1q_domain_containing_protein_MgC1q89_OS=Mytilus_galloprovincialis_GN=MgC1q89_PE=2_SV=1	1.57	0.84	0.9	1.1	0.97	1	149.18	1.76e-09	3.01e-09	43.99	0.000459	0.00096	-1.64	0.86	0.91
contig4967	Inter-alpha-trypsin_inhibitor_heavy_chain_H3_OS=Crassostrea_gigas_GN=CGI_10003572_PE=4_SV=1	-1.86	0.11	0.19	1.11	0.75	0.98	8.3	0	0	2.21	0.00549	0.03	-8.62	0.00044	0.00124
contig4968	Inter-alpha-trypsin_inhibitor_heavy_chain_H3_OS=Crassostrea_gigas_GN=CGI_10003572_PE=4_SV=1	-1.76	0.22	0.33	1.08	0.85	0.99	16.16	0	0	3.28	0.000144	0.000906	-5.75	0.00703	0.02
contig4969	Inter-alpha-trypsin_inhibitor_heavy_chain_H3_OS=Crassostrea_gigas_GN=CGI_10010059_PE=4_SV=1	-1.38	0.71	0.81	2.3	0.21	0.36	40.45	0	0	5.29	0.00303	0.00821	-4.63	0.21	0.28
contig49703	Uncharacterized_protein_(Fragment)_OS=Arion_vulgaris_GN=ORF48519_PE=4_SV=1	1.6	0.09	0.15	1.29	0.4	0.69	6.34	3.55e-15	1.45e-14	-1.53	0.24	0.18	-2.25	0.04	0.09
contig4972	Kyphoscoliosis_peptidase_OS=Crassostrea_gigas_GN=CGI_10007129_PE=4_SV=1	-1.86	0.5	0.62	1.49	0.58	0.76	16.23	3.29e-09	5.96e-09	3.45	0.04	0.08	-3.67	0.24	0.32
contig4999	THY_domain-containing_protein-1_(Fragment)_OS=Mytilus_galloprovincialis_PE=2_SV=1	-1.7	0.01	0.03	1.29	0.15	0.47	3.4	5.55e-15	3.42e-14	-1.47	0.07	0.03	-13.09	2.11e-11	1.69e-10
contig50085	Uncharacterized_protein_OS=Crassostrea_gigas_GN=CGI_10021961_PE=4_SV=1	20.64	5.5e-05	0.000167	20.77	0.000102	0.000361	5.13	0.16	0.18	143.23	0	0	7.37	0.04	0.05
contig50139	Titin_OS=Crassostrea_gigas_GN=CGI_10022998_PE=4_SV=1	2.32	0.55	0.66	17.68	0.002	0.00577	91.31	1.32e-11	2.75e-11	2.38	0.55	0.66	-1.31	0.88	0.94
contig5018	Transporter_OS=Mytilus_galloprovincialis_GN=taut_PE=2_SV=1	-1.32	0.64	0.75	3.85	0.00121	0.00558	21.17	0	0	1.38	0.54	0.74	-13.96	0.02	0.04
contig5033	Titin_OS=Crassostrea_gigas_GN=CGI_10016806_PE=4_SV=1	-4.03	4.16e-05	0.000137	1.1	0.68	1	36.32	0	0	-1.07	0.76	0.51	-10.33	1.7e-07	7.81e-07
contig5034	Titin_OS=Crassostrea_gigas_GN=CGI_10016806_PE=4_SV=1	-3.88	0.000895	0.0024	-1.32	0.37	0.34	47.32	0	0	1.08	0.8	0.91	-14.33	7.12e-06	2.41e-05
contig5035	Titin_OS=Crassostrea_gigas_GN=CGI_10016806_PE=4_SV=1	-3.75	0.00549	0.01	1.41	0.27	0.53	50.53	0	0	-1.03	0.93	0.73	-8.18	0.000437	0.00125
contig5036	Titin_OS=Crassostrea_gigas_GN=CGI_10016806_PE=4_SV=1	-7.93	1.25e-06	4.63e-06	-2.24	0.00712	0.00779	33.22	0	0	-1.62	0.08	0.05	-31.79	2.16e-08	8.9e-08
contig5037	Transcription_initiation_factor_TFIID_subunit_6_OS=Crassostrea_gigas_GN=CGI_10027030_PE=4_SV=1	-29.11	5.93e-36	6.91e-35	-2.14	8.71e-09	1.06e-09	-4.14	2.3e-18	2.45e-18	-3.33	9.58e-16	3.64e-17	-2.4	8.37e-11	6.87e-09
contig5054	Titin_OS=Crassostrea_gigas_GN=CGI_10016806_PE=4_SV=1	+ infinite	0.8	0.88	+ infinite	0.1	0.17	+ infinite	0	0	+ infinite	0.00348	0.00619	+ infinite	0.85	0.89
contig5055	not available	-3.21	2.19e-08	1.12e-07	-2.59	1.56e-06	8.37e-07	-1.59	0.01	0.00858	-4.45	1.17e-10	4.61e-11	-22.82	4.78e-18	5.88e-17
contig506	not available	-7	2.08e-81	5.3e-80	1.29	7.29e-06	0.00946	-21.3	3.92e-107	3.88e-107	-5.45	1.7e-70	1.8e-75	-2.65	7.89e-37	1.7e-31
contig5076	Putative_C1q_domain_containing_protein_MgC1q2_OS=Mytilus_galloprovincialis_GN=MgC1q2_PE=2_SV=1	-2.62	5.2e-08	2.59e-07	4.4	0	0	-199.46	2.58e-24	7.79e-24	-47.28	3.05e-23	1.16e-22	-31.69	1.28e-22	1.86e-21
contig508	Uncharacterized_protein_OS=Lottia_gigantea_GN=LOTGIDRAFT_182683_PE=3_SV=1	-3.26	0.000908	0.00246	1.23	0.41	0.74	5.49	0	0	1.22	0.42	0.78	-9.39	3.83e-06	1.5e-05
contig50962	Collagen_alpha-3(VI)_chain_OS=Crassostrea_gigas_GN=CGI_10015798_PE=4_SV=1	1.96	0.5	0.61	1.1	0.94	1	13.15	0.000597	0.000771	7.89	0.00725	0.02	47.73	4.44e-16	3.08e-15
contig5099	Putative_C1q_domain_containing_protein_MgC1q2_OS=Mytilus_galloprovincialis_GN=MgC1q2_PE=2_SV=1	-1.33	0.6	0.72	21.95	0	0	-1.38	0.58	0.58	1.09	0.87	0.97	-1.63	0.4	0.54
contig5107	Uncharacterized_protein_OS=Arion_vulgaris_GN=ORF7757_PE=4_SV=1	-3.1	2.63e-07	1.14e-06	-3.06	4.38e-07	3.14e-07	-3.94	1.87e-08	1.83e-08	-2.74	2.89e-06	7.98e-07	-187.83	7.7e-18	6.19e-17
contig51351	Xaa-Pro_aminopeptidase_1_OS=Crassostrea_gigas_GN=CGI_10026261_PE=4_SV=1	1.01	0.99	0.99	1.37	0.43	0.68	8.18	2.17e-12	6.1e-12	1.98	0.07	0.16	-4.09	0.02	0.05
contig5150	Succinate_dehydrogenase_[ubiquinone]_flavoprotein_subunit,_mitochondrial_OS=Lottia_gigantea_GN=LOTGIDRAFT_221335_PE=3_SV=1	-1.91	0.37	0.5	2.71	0.04	0.12	21.23	0	0	1.68	0.35	0.53	-6.38	0.07	0.12
contig5151	Succinate_dehydrogenase_[ubiquinone]_flavoprotein_subunit,_mitochondrial_OS=Crassostrea_gigas_GN=CGI_10022522_PE=3_SV=1	-1.73	0.55	0.67	6.02	0.00111	0.00426	21.55	1.91e-11	4.19e-11	1.84	0.39	0.56	-2.36	0.4	0.51
contig5152	Succinate_dehydrogenase_[ubiquinone]_flavoprotein_subunit,_mitochondrial_OS=Lottia_gigantea_GN=LOTGIDRAFT_221335_PE=3_SV=1	-2.26	0.29	0.41	1.98	0.2	0.37	16.12	1.55e-13	4.22e-13	1.38	0.59	0.77	-4.06	0.12	0.19
contig5153	not available	-2.05	0.31	0.43	3.21	0.01	0.04	13.14	5.16e-12	1.27e-11	1.46	0.49	0.68	-31.88	0.02	0.04
contig5154	not available	-1.59	0.52	0.64	2.43	0.09	0.21	13.75	7.99e-11	1.75e-10	1.86	0.27	0.44	-3.28	0.18	0.26
contig51749	Uncharacterized_protein_(Fragment)_OS=Arion_vulgaris_GN=ORF72972_PE=4_SV=1	-3.1	6.86e-07	2.84e-06	-6.01	1.14e-10	1.82e-10	-25.48	4.27e-15	9.91e-15	-18.11	1.52e-14	3.47e-14	-18.78	1.1e-14	1.11e-13
contig51760	Uncharacterized_protein_OS=Crassostrea_gigas_GN=CGI_10015342_PE=4_SV=1	-1.27	0.87	0.93	1.75	0.65	0.79	154.4	0	0	28.74	4.37e-07	1.36e-06	5.01	0.09	0.12
contig518	Uncharacterized_protein_(Fragment)_OS=Lottia_gigantea_GN=LOTGIDRAFT_135674_PE=4_SV=1	-1.12	0.83	0.9	1.74	0.23	0.42	-2.22	0.23	0.24	34.2	0	0	-1.48	0.49	0.64
contig51828	not available	3.77	0.18	0.27	2.87	0.33	0.48	5.08	0.12	0.14	209.63	0	0	1.86	0.59	0.63
contig519	not available	-2.27	4.27e-07	1.95e-06	-2.7	7.99e-09	2.87e-09	-1.19	0.23	0.19	-2.9	1.47e-09	1.78e-10	-9.3	5.51e-20	1.71e-18
contig520	not available	-1.09	0.79	0.88	6.45	0	0	10.93	0	0	1.67	0.08	0.22	-1.9	0.09	0.17
contig521	not available	-4.51	5.3e-11	3.39e-10	2.25	2.19e-10	5.58e-08	2.91	4.44e-16	3.05e-15	-1.15	0.4	0.16	-5.28	4.86e-12	9.34e-11
contig522	Uncharacterized_protein_(Fragment)_OS=Arion_vulgaris_GN=ORF154683_PE=4_SV=1	1.43	0.19	0.27	9.88	0	0	4.82	3.06e-11	9.32e-11	1.71	0.05	0.16	2.29	0.0008	0.000739
contig5224	Shell_myostracum_Ser-rich_protein_1_OS=Mytilus_galloprovincialis_PE=2_SV=1	-1.37	0.65	0.77	4.88	0.000596	0.00271	49.56	0	0	4.49	0.00154	0.00496	-10.18	0.06	0.1
contig5225	Uncharacterized_protein_OS=Crassostrea_gigas_GN=CGI_10020540_PE=4_SV=1	1.65	0.39	0.51	9.02	1.57e-07	1.11e-06	61.38	0	0	8.83	3.28e-07	1.68e-06	-4.61	0.14	0.2
contig52263	Uncharacterized_protein_OS=Arion_vulgaris_GN=ORF40261_PE=4_SV=1	-1.78	0.0065	0.02	1.7	0.00122	0.02	1	1	0.91	-4.74	4.79e-08	3.04e-08	-1.5	0.05	0.14
contig523	Filamin-A_OS=Crassostrea_gigas_GN=CGI_10012231_PE=4_SV=1	1.31	0.00225	0.00425	2.17	0	0	6.18	0	0	3.18	0	0	-2.32	2.6e-12	4.54e-10
contig524	Filamin-A_OS=Crassostrea_gigas_GN=CGI_10012231_PE=4_SV=1	1.69	7.17e-07	1.93e-06	2.31	2.22e-16	6.46e-13	10.58	0	0	3.83	0	0	-5.47	2.66e-18	1.53e-16
contig5246	Kruppel-like_factor_(Fragment)_OS=Haliotis_diversicolor_GN=KLF_PE=2_SV=1	1.83	8.55e-05	0.000215	1.28	0.15	0.47	4.13	0	0	5.18	0	0	-1.39	0.09	0.24
contig5249	Uncharacterized_protein_(Fragment)_OS=Lottia_gigantea_GN=LOTGIDRAFT_120448_PE=4_SV=1	-2.8	0.000223	0.000681	-21.72	5.87e-10	2.29e-09	-71.77	8.33e-11	1.55e-10	-192.01	4.35e-11	1.48e-10	-2.89	0.000166	0.000875
contig5255	Cytochrome_c_oxidase_subunit_3_OS=Haliotis_discus_hannai_GN=COX3_PE=3_SV=1	-7.48	3.75e-17	3.6e-16	-5.67	5.43e-15	5.35e-15	-58.56	1.12e-23	3.16e-23	-49.22	1.55e-23	5.99e-23	-5.81	2.57e-15	8.08e-14
contig5257	60S_acidic_ribosomal_protein_P1_OS=Crassostrea_gigas_GN=CGI_10009326_PE=3_SV=1	-9.25	2.49e-06	8.86e-06	-3.01	0.0014	0.00186	-95.62	5.09e-08	7.12e-08	-41.78	9.17e-08	2.09e-07	-5.49	2.89e-05	0.00012
contig5263	Protein_disulfide-isomerase_OS=Crassostrea_gigas_GN=CGI_10011652_PE=3_SV=1	-2.58	6.69e-08	3.27e-07	-2.11	9.2e-06	3.3e-06	-1.09	0.56	0.48	-3.3	4.18e-10	7.27e-11	-10.62	3.96e-19	9.4e-18
contig5267	Putative_C1q_domain_containing_protein_MgC1q23_OS=Mytilus_galloprovincialis_GN=MgC1q23_PE=2_SV=1	-96.72	1.33e-83	1.82e-82	-138.5	2.61e-84	1.9e-83	-36.24	7.57e-79	1.52e-78	-29.1	1.07e-77	5.8e-78	-5.95	4.71e-52	2.07e-48
contig52763	Interferon_regulatory_factor_1/2-like_1_OS=Mytilus_galloprovincialis_PE=2_SV=1	+ infinite	0.02	0.04	+ infinite	0.00923	0.02	+ infinite	8.95e-05	0.000114	+ infinite	2.32e-08	6.53e-08	1	1	1
contig5283	Apextrin-like_protein_OS=Mytilus_galloprovincialis_GN=apelP_PE=2_SV=1	1.03	0.83	0.87	-1.11	0.45	0.25	-7.61	1.35e-17	2.37e-17	-3.13	4.01e-10	5.74e-11	-3.11	3.14e-10	9.71e-09
contig52906	Uncharacterized_protein_OS=Crassostrea_gigas_GN=CGI_10010678_PE=4_SV=1	-1.17	0.96	0.98	159.95	5.96e-10	3.26e-09	30.56	0.02	0.02	48.4	0.001	0.00199	112.84	8.76e-08	2.79e-07
contig5296	not available	-1.22	0.21	0.33	-6.39	1.02e-12	1.52e-12	-3.79	6.77e-09	6.64e-09	-1.98	0.000271	5.94e-05	-2.99	1.4e-07	1.87e-06
contig52986	Paramyosin_OS=Mytilus_galloprovincialis_PE=2_SV=1	2.25	0	0	1.68	0	0	3.04	0	0	1.59	0	0	-4.22	2.68e-154	2.39e-142
contig5303	Putative_C1q_domain_containing_protein_MgC1q9_OS=Mytilus_galloprovincialis_GN=MgC1q9_PE=2_SV=1	-1.27	0.23	0.35	-2.06	0.00146	0.00115	-32.42	5.86e-13	1.21e-12	-1.89	0.00423	0.00165	-17.58	3.43e-12	2.72e-11
contig53064	Uncharacterized_protein_(Fragment)_OS=Arion_vulgaris_GN=ORF218917_PE=4_SV=1	-3.67	5.42e-05	0.000177	3.68	2.58e-14	3.72e-12	-57.07	1.52e-09	2.52e-09	-7.29	5.33e-07	6.11e-07	1.89	0.00103	0.000698
contig53202	Uncharacterized_protein_OS=Crassostrea_gigas_GN=CGI_10013165_PE=4_SV=1	334.69	0	0	31.28	0	0	97.38	0	0	135.46	0	0	526.16	0	0
contig53241	Uncharacterized_protein_OS=Crassostrea_gigas_GN=CGI_10016255_PE=4_SV=1	19.05	1.01e-09	4.94e-09	2.64	0.21	0.36	2.38	0.31	0.35	3.54	0.09	0.15	4.1	0.04	0.05
contig5348	Uncharacterized_protein_OS=Arion_vulgaris_GN=ORF166246_PE=4_SV=1	1.26	0.57	0.67	3.48	0.000223	0.00145	7.29	4.31e-10	9.88e-10	5.19	1.59e-07	1.48e-06	-2.54	0.1	0.17
contig536	Uncharacterized_protein_OS=Octopus_bimaculoides_GN=OCBIM_22027029mg_PE=4_SV=1	-3.93	7.94e-98	4.91e-96	-8.78	2.68e-152	2.51e-157	-16.15	2.16e-176	4.52e-177	-13.33	1.64e-171	2.75e-176	-8.75	4.07e-153	7.91e-147
contig53746	Uncharacterized_protein_OS=Lottia_gigantea_GN=LOTGIDRAFT_231402_PE=4_SV=1	-2.74	0.0066	0.02	-1.29	0.41	0.37	4.26	1.73e-10	5.06e-10	1.42	0.18	0.44	-10.82	1.58e-05	5.43e-05
contig5398	Uncharacterized_protein_(Fragment)_OS=Arion_vulgaris_GN=ORF790_PE=4_SV=1	1.37	0.02	0.03	2.61	1.11e-15	1.21e-12	4.43	0	0	2.75	0	7.6e-14	1.2	0.19	0.11
contig5399	Uncharacterized_protein_OS=Octopus_bimaculoides_GN=OCBIM_22010112mg_PE=4_SV=1	1.57	0.12	0.19	1.87	0.03	0.11	6.41	1.58e-14	6.04e-14	4.35	1.15e-09	2.79e-08	1.01	0.97	0.85
contig5400	Uncharacterized_protein_OS=Arion_vulgaris_GN=ORF123327_PE=4_SV=1	1.19	0.36	0.46	1.39	0.07	0.28	5.19	0	0	2.74	2.24e-10	3.11e-08	-1.94	0.00439	0.02
contig5405	Triosephosphate_isomerase_OS=Crassostrea_gigas_GN=CGI_10003539_PE=3_SV=1	-1.16	0.55	0.68	1.63	0.03	0.13	4.02	3.49e-12	1.31e-11	1.34	0.22	0.53	-1.79	0.04	0.11
contig54052	Nacrein-like_protein-2_OS=Mytilus_coruscus_PE=2_SV=1	-3.06	0.72	0.81	-1.91	0.82	0.86	-1.84	0.83	0.84	138.08	9.14e-12	3.8e-11	-3.4	0.71	0.78
contig5406	Triosephosphate_isomerase_OS=Crassostrea_ariakensis_PE=2_SV=1	-1.02	0.88	0.95	1.07	0.68	0.92	5.09	0	0	1.19	0.27	0.75	-2.57	7.18e-06	7.11e-05
contig541	Coactosin-like_protein_OS=Crassostrea_gigas_GN=CGI_10027046_PE=4_SV=1	-120.26	9.94e-48	1.21e-46	-5.09	4.95e-27	6.43e-28	-35.48	1.04e-44	2.55e-44	-28.76	4.26e-44	6.57e-44	-14.06	8.41e-40	6.94e-38
contig5411	VWFA_and_cache_domain-containing_protein_1_OS=Crassostrea_gigas_GN=CGI_10013334_PE=4_SV=1	-3.07	1.81e-05	6.41e-05	-89.63	9.02e-13	5.07e-12	-31.67	5.2e-12	1.01e-11	-128.49	6.94e-13	2.65e-12	-36.47	3.04e-12	2e-11
contig54120	Acetolactate_synthase-like_protein_OS=Crassostrea_gigas_GN=CGI_10016018_PE=3_SV=1	4.22	4.62e-05	0.000135	7.75	1.88e-10	2.73e-09	-57.75	0.00601	0.00709	-10.3	0.02	0.02	3.11	0.00283	0.00357
contig54218	Uncharacterized_protein_OS=Lottia_gigantea_GN=LOTGIDRAFT_209765_PE=4_SV=1	8.55	0.13	0.21	15.06	0.04	0.08	114.27	1.78e-08	2.73e-08	13.83	0.05	0.08	163.97	7.11e-15	4.47e-14
contig5431	Uncharacterized_protein_OS=Octopus_bimaculoides_GN=OCBIM_22029925mg_PE=4_SV=1	4.36	0	0	6.22	0	0	-8.27	3.51e-28	5.02e-28	-2.39	7.16e-11	1.72e-12	-1.04	0.72	0.82
contig5443	Innexin_OS=Crassostrea_gigas_GN=inx_PE=3_SV=1	1.18	0.6	0.69	1.81	0.04	0.14	6.51	1.33e-14	5.11e-14	3.13	1.21e-05	0.000127	-2.75	0.02	0.05
contig54433	Mytilin-5_OS=Mytilus_coruscus_PE=2_SV=1	- infinite	0.39	0.51	56.71	5.3e-10	3.17e-09	-3.52	0.6	0.62	-4.95	0.53	0.58	8.87	0.03	0.04
contig5444	Uncharacterized_protein_OS=Crassostrea_gigas_GN=CGI_10028264_PE=4_SV=1	2.86	0.09	0.15	1.67	0.48	0.66	55.68	0	0	8.85	1.96e-05	7.08e-05	-2.97	0.31	0.41
contig54462	Chitin_synthase_(Fragment)_OS=Septifer_virgatus_GN=cs1_PE=2_SV=1	1.21	0.91	0.95	2.51	0.53	0.67	77.56	1.11e-09	1.96e-09	16.22	0.00449	0.00887	4.11	0.27	0.31
contig5451	not available	1.88	0.52	0.63	1.03	0.98	0.98	65.59	0	0	8.16	0.00446	0.00988	-5.76	0.35	0.43
contig5469	not available	-3.86	5.83e-08	2.69e-07	-1.02	0.9	0.63	2.14	1.35e-06	3.46e-06	1.02	0.9	0.66	-4.56	6.79e-09	7.48e-08
contig547	Uncharacterized_protein_OS=Octopus_bimaculoides_GN=OCBIM_22007860mg_PE=4_SV=1	-2.14	0.000474	0.00142	1.17	0.38	0.8	1.02	0.93	0.97	-1.54	0.03	0.01	-8.16	6.89e-11	6.81e-10
contig5470	Innexin_OS=Crassostrea_gigas_GN=inx_PE=3_SV=1	-1.41	0.39	0.51	1.53	0.2	0.42	13.56	0	0	2.56	0.00158	0.00839	-5.25	0.00377	0.00929
contig5479	not available	-2.51	0.63	0.74	1.68	0.7	0.82	134.7	0	0	10.21	0.01	0.02	-52.57	0.36	0.43
contig5485	Pescadillo_homolog_OS=Crassostrea_gigas_GN=CGI_10024464_PE=3_SV=1	-2.65	0.01	0.03	1.61	0.08	0.24	7.93	0	0	2.32	0.0008	0.00588	-11.97	3.14e-05	0.0001
contig549	Fructose-bisphosphate_aldolase_(Fragment)_OS=Haliotis_diversicolor_PE=2_SV=1	-38.27	5.44e-55	7.07e-54	-40.48	4.15e-55	1.56e-54	-4.09	9.6e-27	6.3e-27	-7.59	8.01e-40	2.94e-41	-42.67	2.14e-55	8.22e-54
contig5500	not available	-2.6	0.02	0.04	-2.05	0.07	0.08	22.52	0	0	-1.45	0.3	0.24	-35.54	3.06e-05	8.54e-05
contig5503	not available	1.14	0.76	0.83	3.54	0.000196	0.00128	8.25	1.6e-11	4.14e-11	3.48	0.000297	0.00153	1.3	0.53	0.5
contig55031	not available	405.86	0	0	207.56	0	0	-1.32	0.000152	4.81e-05	12.15	0	0	1.04	0.57	0.13
contig5506	Inhibitor_of_growth_protein_(Fragment)_OS=Lottia_gigantea_GN=LOTGIDRAFT_182053_PE=3_SV=1	-3.54	0.3	0.42	1.84	0.42	0.61	22.02	3.03e-10	6.01e-10	3.4	0.07	0.13	-9.42	0.17	0.23
contig5507	Uncharacterized_protein_(Fragment)_OS=Arion_vulgaris_GN=ORF83501_PE=4_SV=1	1	1	1	+ infinite	0.11	0.18	+ infinite	1.74e-09	2.95e-09	+ infinite	0.04	0.06	1	1	1
contig55156	Uncharacterized_protein_(Fragment)_OS=Lottia_gigantea_GN=LOTGIDRAFT_116114_PE=4_SV=1	-1.22	0.000196	0.000893	-1.1	0.09	0.0018	-4.43	3.9e-78	1.64e-79	-1.55	4.99e-14	3.16e-20	1.16	0.00196	1.79e-05
contig55185	Transporter_OS=Crassostrea_gigas_GN=CGI_10009981_PE=3_SV=1	8.89	0.00792	0.02	4.29	0.14	0.26	68.2	1.45e-13	3.53e-13	16.28	0.00022	0.000546	-7.51	0.4	0.48
contig552	Cytochrome_c_oxidase_subunit_3_OS=Mytilus_trossulus_PE=3_SV=1	-5.71	1.53e-102	5.96e-101	-2.17	8.06e-36	2.96e-42	-13	1.24e-135	3.15e-136	-1.59	4.59e-16	7.78e-23	2.31	0	0
contig553	NADH_dehydrogenase_subunit_2_(Fragment)_OS=Mytilus_galloprovincialis_GN=ND2_PE=4_SV=1	-5.75	2.88e-168	2.01e-166	-2.46	3.31e-72	7.76e-84	-12.75	7.38e-221	2.79e-222	-2.45	2.05e-71	1.46e-86	-1.31	1.46e-10	6.06e-06
contig5535	not available	1.95	0.07	0.11	-2.12	0.15	0.19	-1.32	0.58	0.57	5.35	3.19e-08	3.42e-07	-2.28	0.12	0.21
contig554	NADH_dehydrogenase_subunit_2_(Fragment)_OS=Mytilus_galloprovincialis_GN=nad2_PE=4_SV=1	-5.39	1.7e-91	6.24e-90	-2.25	2.38e-35	2.78e-41	-14.28	7.09e-128	2.61e-128	-2.45	9.35e-41	6.95e-49	-1.06	0.28	0.85
contig5544	Uncharacterized_protein_OS=Octopus_bimaculoides_GN=OCBIM_22008351mg_PE=4_SV=1	1.12	0.52	0.61	1.16	0.41	0.82	4.61	0	0	2.12	2.35e-06	0.000106	-2.25	0.000435	0.00255
contig55440	Actin,_muscle_OS=Aplysia_californica_PE=2_SV=1	2.71	6.31e-08	2.19e-07	6.57	0	0	3.15	1e-08	2.62e-08	2.29	3.18e-05	0.000551	2.08	0.000213	0.000144
contig5554	Major_egg_antigen_OS=Crassostrea_gigas_GN=CGI_10013086_PE=3_SV=1	1.96	0.03	0.06	-1.08	0.84	0.75	9.73	0	0	2.77	0.000754	0.00425	-4.53	0.00771	0.02
contig5557	Plasminogen_OS=Crassostrea_gigas_GN=CGI_10002610_PE=4_SV=1	-1.48	0.38	0.51	1.41	0.37	0.62	7.18	1.44e-11	3.88e-11	1.88	0.08	0.19	-4.28	0.02	0.03
contig5567	not available	-2.09	0.00423	0.01	1.07	0.76	0.94	1.53	0.04	0.06	-1.04	0.86	0.56	-9.19	2.05e-08	1.19e-07
contig5570	not available	1.08	0.8	0.86	1.92	0.01	0.07	4.27	4.17e-09	9.91e-09	3.15	2.35e-06	3.28e-05	-1.55	0.2	0.35
contig5582	Filamin-like_protein-1_OS=Mytilus_coruscus_PE=2_SV=1	-1.28	0.37	0.51	3.16	1.59e-08	5.06e-07	30.14	0	0	3.09	5.13e-08	1.55e-06	-6.36	2.34e-05	9.29e-05
contig5583	Filamin-like_protein-1_OS=Mytilus_coruscus_PE=2_SV=1	-1.04	0.85	0.93	4.06	4.44e-16	7.25e-14	32.86	0	0	4.35	0	3.3e-15	-5.19	7.44e-06	3.62e-05
contig5584	Filamin-like_protein-1_OS=Mytilus_coruscus_PE=2_SV=1	-233.27	0.000275	0.000766	-201.34	0.00028	0.00081	19.19	0	0	2.41	0.00622	0.03	-4.39	0.01	0.02
contig5588	Aspartate_aminotransferase,_mitochondrial_OS=Crassostrea_gigas_GN=CGI_10027059_PE=4_SV=1	1.4	0.03	0.05	1.12	0.51	0.94	3.88	0	0	1.23	0.21	0.63	-8.04	1.5e-11	1.68e-10
contig5589	Aspartate_aminotransferase_OS=Arion_vulgaris_GN=ORF115746_PE=3_SV=1	-1.18	0.37	0.51	1.06	0.76	0.9	2.6	1.38e-09	4.98e-09	1.86	8.04e-05	0.00212	-4.02	1.12e-07	1.02e-06
contig5596	Major_egg_antigen_OS=Crassostrea_gigas_GN=CGI_10013086_PE=3_SV=1	1.78	0.04	0.07	-1.06	0.86	0.75	9.67	0	0	3.05	1.42e-05	0.000152	-3.34	0.00719	0.02
contig5606	Hexokinase_OS=Crassostrea_gigas_GN=CGI_10007559_PE=3_SV=1	-2.69	1.06e-05	3.92e-05	1.4	0.04	0.2	7.19	0	0	-1.49	0.04	0.01	-5.19	1.49e-09	1.69e-08
contig5607	not available	-2.73	1.53e-07	7.04e-07	-1.1	0.54	0.34	6.2	0	0	-1.98	0.000119	2.1e-05	-6.28	5.1e-14	1.15e-12
contig5618	Filamin-like_protein-1_OS=Mytilus_coruscus_PE=2_SV=1	-1.25	0.53	0.65	3.28	4.03e-06	5.28e-05	26.06	0	0	2.31	0.00276	0.01	-20.45	8.45e-05	0.000236
contig5619	Filamin-like_protein-1_OS=Mytilus_coruscus_PE=2_SV=1	-1.03	0.93	0.97	1.27	0.52	0.78	39.12	0	0	5.4	1.09e-09	1.78e-08	-12.05	0.00155	0.00363
contig562	Multiple_coagulation_factor_deficiency_protein_2-like_protein_OS=Crassostrea_gigas_GN=CGI_10021706_PE=4_SV=1	-3.24	8.67e-14	7.58e-13	-10.28	4.84e-26	6.29e-26	-2.67	2.71e-10	2.07e-10	-6.28	1.41e-21	2.96e-22	-7.36	2.18e-23	1.47e-21
contig5628	Peptidylprolyl_isomerase_A_(Fragment)_OS=Mytilus_galloprovincialis_GN=PP1A_PE=2_SV=1	-1.2	0.74	0.83	-1.2	0.74	0.72	13.61	8.88e-16	3.05e-15	1.83	0.19	0.35	1.19	0.72	0.69
contig5630	Peptidylprolyl_isomerase_A_(Fragment)_OS=Mytilus_galloprovincialis_GN=PP1A_PE=2_SV=1	-2.71	0.02	0.05	-1.74	0.16	0.18	6.24	2.58e-13	8.81e-13	1.17	0.64	0.92	2.45	0.000977	0.000987
contig5637	Adenylyl_cyclase-associated_protein_(Fragment)_OS=Lottia_gigantea_GN=LOTGIDRAFT_109031_PE=3_SV=1	1.2	0.61	0.7	1.3	0.46	0.73	6.07	1.12e-10	2.89e-10	2.17	0.02	0.05	-3.71	0.01	0.03
contig5640	Inhibin_beta_A_chain_OS=Crassostrea_gigas_GN=CGI_10009740_PE=3_SV=1	2.21	0.03	0.05	6.04	1.02e-09	1.66e-08	8.91	2.5e-13	7.54e-13	4.99	2.2e-07	2.06e-06	-1.05	0.92	0.97
contig5642	Uncharacterized_protein_OS=Octopus_bimaculoides_GN=OCBIM_22028651mg_PE=4_SV=1	-4.11	2.72e-05	9.22e-05	-1.26	0.35	0.3	-1.79	0.04	0.04	-2.44	0.00242	0.00147	-15.58	2.36e-08	1.12e-07
contig5666	GTP-binding_protein_RAD_OS=Crassostrea_gigas_GN=CGI_10017172_PE=4_SV=1	-3.17	1.13e-06	4.56e-06	-1.38	0.09	0.06	2.33	6.88e-08	1.94e-07	-2.73	1.31e-05	4.39e-06	-4.32	1.82e-08	1.9e-07
contig5667	Uncharacterized_protein_OS=Lottia_gigantea_GN=LOTGIDRAFT_159041_PE=4_SV=1	-2.71	0.00011	0.000351	-1.01	0.97	0.72	2.84	1.03e-09	3.5e-09	-2.18	0.00156	0.000693	-6.11	3.09e-08	2.2e-07
contig56732	Fibrinogen_C_domain-containing_protein_1_OS=Crassostrea_gigas_GN=CGI_10000986_PE=4_SV=1	1.32	0.92	0.95	171.04	6.7e-10	3.62e-09	2.36	0.74	0.77	5.81	0.38	0.48	2.04	0.77	0.81
contig5678	Malate_dehydrogenase_OS=Mytilus_trossulus_PE=2_SV=1	- infinite	0.86	0.92	- infinite	0.86	0.91	2798.43	2.22e-16	6.32e-16	660.53	1.25e-05	2.8e-05	-1	1	1
contig56845	Uncharacterized_protein_(Fragment)_OS=Arion_vulgaris_GN=ORF112494_PE=4_SV=1	-2.11	0.12	0.2	5.45	6.48e-10	1.26e-08	-224.47	0.000398	0.000493	-4.2	0.02	0.02	1.82	0.08	0.08
contig56925	Uncharacterized_protein_(Fragment)_OS=Octopus_bimaculoides_GN=OCBIM_22003285mg_PE=4_SV=1	-2.21	1.3e-05	4.96e-05	-1.12	0.45	0.28	3.75	0	0	1.12	0.44	1	-6.81	3.09e-14	6.49e-13
contig5701	PDZ_and_LIM_domain_protein_5_OS=Crassostrea_gigas_GN=CGI_10025809_PE=4_SV=1	-2.83	0.35	0.47	1.54	0.58	0.75	17	2.27e-08	3.66e-08	1.56	0.57	0.72	-15.77	0.13	0.18
contig5702	PDZ_and_LIM_domain_protein_5_OS=Crassostrea_gigas_GN=CGI_10025809_PE=4_SV=1	-1.61	0.47	0.59	3.08	0.01	0.05	18.65	0	0	1.97	0.18	0.33	-6.05	0.06	0.1
contig5713	Barrier-to-autointegration_factor_OS=Crassostrea_gigas_GN=CGI_10020721_PE=4_SV=1	-2.37	0.21	0.32	2.69	0.03	0.08	10.43	1.59e-10	3.54e-10	5.17	2.58e-05	0.000129	-3.39	0.11	0.17
contig5737	Proliferation-associated_protein_2G4_OS=Crassostrea_gigas_GN=CGI_10020746_PE=4_SV=1	-3.94	5.6e-07	2.3e-06	-1.58	0.03	0.03	2.08	2.57e-05	5.61e-05	-1.19	0.38	0.2	-7.13	1.67e-09	1.43e-08
contig57407	Perlucin-like_protein-1_OS=Mytilus_galloprovincialis_PE=2_SV=1	984.81	1.76e-10	9.38e-10	176.37	0.01	0.02	1293.48	3e-10	5.5e-10	414.31	9.4e-05	0.000196	308.07	0.00043	0.000979
contig57457	Uncharacterized_protein_OS=Arion_vulgaris_GN=ORF44761_PE=4_SV=1	1.58	0.73	0.81	1.64	0.71	0.83	1.27	0.87	0.89	3.73	0.24	0.34	52.93	4.57e-12	2.15e-11
contig57704	Uncharacterized_protein_OS=Lottia_gigantea_GN=LOTGIDRAFT_114344_PE=4_SV=1	- infinite	0.24	0.34	32.3	2.18e-10	1.5e-09	- infinite	0.24	0.26	-19.04	0.27	0.34	- infinite	0.24	0.3
contig57732	not available	-26.11	0	0	-39.29	0	0	-63.3	0	0	-20.49	0	0	-36.78	0	0
contig5791	Uncharacterized_protein_OS=Lottia_gigantea_GN=LOTGIDRAFT_220342_PE=3_SV=1	1.47	0.09	0.14	-1.07	0.8	0.65	4.7	2.66e-15	1.28e-14	4.46	2.22e-16	5.08e-14	-2.56	0.00337	0.01
contig5792	Aspartyl_aminopeptidase_OS=Crassostrea_gigas_GN=CGI_10012468_PE=3_SV=1	1.8	0.04	0.07	1.57	0.14	0.34	5.26	1.53e-10	4.11e-10	5.66	1.9e-13	7.81e-12	-3.26	0.01	0.03
contig5808	Uncharacterized_protein_OS=Octopus_bimaculoides_GN=OCBIM_22008351mg_PE=4_SV=1	1.7	0.00718	0.01	1.85	0.00197	0.02	6.05	0	0	2.8	1.81e-08	9.07e-07	-1.42	0.15	0.31
contig58084	Ankyrin-2_OS=Crassostrea_gigas_GN=CGI_10019530_PE=4_SV=1	-1.06	0.96	0.99	4.18	0.06	0.13	31.27	5.91e-11	1.22e-10	4.57	0.04	0.08	-14.02	0.21	0.28
contig5816	Cold_shock_domain-containing_protein_E1_OS=Crassostrea_gigas_GN=CGI_10007578_PE=4_SV=1	-2.16	0.00865	0.02	1.99	0.00092	0.00915	7.49	0	0	1.08	0.75	0.9	-3.53	0.000202	0.000881
contig5817	Cold_shock_domain-containing_protein_E1_OS=Crassostrea_gigas_GN=CGI_10007578_PE=4_SV=1	-2.83	0.02	0.04	1.55	0.15	0.36	13.01	0	0	-1.05	0.88	0.69	-6.2	0.00112	0.00308
contig582	Polyadenylate-binding_protein_OS=Crassostrea_gigas_GN=CGI_10009395_PE=3_SV=1	1.83	5.19e-08	1.59e-07	1.07	0.61	0.91	4.42	0	0	2.44	2.22e-16	1.32e-12	-11.81	1.61e-21	4.41e-20
contig5823	Collectin-11_OS=Crassostrea_gigas_GN=CGI_10022627_PE=4_SV=1	-16.38	2.48e-10	1.35e-09	3.54	2.22e-16	8.28e-14	- infinite	4.17e-12	8.81e-12	-118.97	7.77e-12	2.75e-11	-184.89	6.16e-12	3.34e-11
contig58250	Cholesterol_25-hydroxylase_OS=Crassostrea_gigas_GN=CGI_10015440_PE=4_SV=1	-1.56	0.9	0.94	-10.09	0.69	0.78	84.28	0.000225	0.000284	163.23	1.34e-08	4.04e-08	3.2	0.62	0.67
contig583	Putative_polyadenylate-binding_protein_1_(Fragment)_OS=Haliotis_diversicolor_GN=PABP1_PE=2_SV=1	2.05	2.56e-12	1.02e-11	1.19	0.14	0.58	4.51	0	0	2.8	0	0	-12.68	4.52e-24	1.44e-22
contig584	Putative_polyadenylate-binding_protein_1_(Fragment)_OS=Haliotis_diversicolor_GN=PABP1_PE=2_SV=1	2	8.77e-10	3.13e-09	1.24	0.1	0.45	3.22	0	0	2.34	6.22e-14	1.57e-10	-8.62	2.57e-18	7.03e-17
contig5849	Vitelline_coat_lysin_M6_(Fragment)_OS=Mytilus_edulis_PE=2_SV=1	-15.61	1.19e-08	5.57e-08	-1.01	0.96	0.75	-13	3.28e-08	4.25e-08	-3.52	8.24e-05	5.62e-05	1.05	0.81	0.65
contig5857	Dynactin_subunit_6_OS=Crassostrea_gigas_GN=CGI_10010462_PE=4_SV=1	-1.9	0.07	0.13	1.46	0.17	0.41	4.01	1.35e-08	3.03e-08	1.26	0.43	0.74	-1.24	0.5	0.71
contig5893	Heterogeneous_nuclear_ribonucleoprotein_U-like_protein_1_OS=Crassostrea_gigas_GN=CGI_10015594_PE=4_SV=1	-1.23	0.62	0.73	1.75	0.11	0.27	6.88	1.11e-11	3.08e-11	2.3	0.01	0.04	-2.88	0.04	0.08
contig590	Proliferating_cell_nuclear_antigen_OS=Octopus_bimaculoides_GN=OCBIM_22011040mg_PE=3_SV=1	-3.89	5.84e-13	4.54e-12	-2.17	1.5e-06	4.46e-07	-4.62	6.23e-14	7.81e-14	-2.31	3.9e-07	3.95e-08	-2.62	1.13e-08	2.94e-07
contig59153	Uncharacterized_protein_OS=Lottia_gigantea_GN=LOTGIDRAFT_210962_PE=4_SV=1	2.34	0.75	0.83	2.97	0.68	0.78	140.17	9.82e-06	1.29e-05	203.63	4.4e-09	1.38e-08	3.66	0.59	0.65
contig59224	Uncharacterized_protein_(Fragment)_OS=Arion_vulgaris_GN=ORF218917_PE=4_SV=1	-3.29	0.000824	0.00225	4.26	1.8e-14	1.73e-12	-114.35	7.66e-08	1.04e-07	-5.35	5.07e-05	5.2e-05	1.78	0.00972	0.00773
contig59248	Uncharacterized_protein_OS=Octopus_bimaculoides_GN=OCBIM_22018039mg_PE=4_SV=1	5.99	0.71	0.8	713.42	3.33e-07	1.3e-06	234.84	0.00876	0.01	3839.75	0	0	-1	1	1
contig59250	not available	2.37	0.72	0.81	80.03	4.8e-05	0.000161	29.89	0.03	0.03	503.76	0	0	-6.51	0.71	0.78
contig5935	Uncharacterized_protein_OS=Crassostrea_gigas_GN=CGI_10016788_PE=4_SV=1	6.31	0.49	0.61	28.6	0.09	0.15	419.68	5.66e-10	1.01e-09	18.1	0.19	0.25	1.76	0.87	0.9
contig59501	not available	3.25	0.55	0.66	7.47	0.24	0.36	176.45	4.66e-10	8.47e-10	71.22	1.78e-05	4.16e-05	8.14	0.2	0.25
contig59542	Uncharacterized_protein_OS=Crassostrea_gigas_GN=CGI_10011127_PE=4_SV=1	-2.44	0.54	0.66	-1.22	0.87	0.88	31.11	6.94e-09	1.15e-08	16.39	1.04e-05	3.09e-05	-2.3	0.56	0.66
contig5958	Uncharacterized_protein_OS=Crassostrea_gigas_GN=CGI_10003524_PE=4_SV=1	-1.3	0.58	0.69	1.91	0.09	0.22	1.65	0.23	0.27	8.99	2e-15	5.17e-14	-2.8	0.07	0.13
contig59625	Uncharacterized_protein_OS=Arion_vulgaris_GN=ORF138702_PE=4_SV=1	-1.73	0.74	0.83	-1.01	1	0.97	-2.77	0.61	0.62	51.25	4.64e-11	2.02e-10	-34.05	0.35	0.42
contig5973	Uncharacterized_protein_OS=Crassostrea_gigas_GN=CGI_10013024_PE=4_SV=1	-2.73	7.81e-07	3.28e-06	-6.32	1.73e-12	2.58e-12	-5.98	8.21e-12	1.12e-11	-3.89	2.63e-09	9.1e-10	-2.09	0.0001	0.0009
contig59893	not available	1.56	0.2	0.29	2.94	0.000496	0.00332	8.59	2.44e-15	8.86e-15	4.47	1.68e-07	1.91e-06	1.54	0.22	0.21
contig602	60S_ribosomal_protein_L18a_OS=Crassostrea_gigas_GN=CGI_10026412_PE=3_SV=1	-67.48	3.25e-109	4.75e-108	-571.26	2.04e-113	2.12e-112	1.02	0.82	0.9	2.17	0	0	1.62	0	0
contig603	Fibrinogen-related_protein_4_OS=Mytilus_galloprovincialis_GN=FREP4_PE=2_SV=1	-3.2	7.34e-27	1.26e-25	-143.27	4.06e-69	3.08e-68	-260.4	1.07e-69	3.41e-69	-220.37	1.31e-69	6.91e-69	-1.85	3.54e-11	1.38e-08
contig604	NADH-ubiquinone_oxidoreductase_chain_4_(Fragment)_OS=Mytilus_galloprovincialis_GN=ND4_PE=3_SV=1	6.98	0	0	2.69	0	0	-2.06	8.01e-09	4.41e-09	-1.01	0.95	0.3	1.28	0.00831	0.00155
contig6043	not available	3.78	0.000406	0.00106	4.11	0.000221	0.00126	2.49	0.05	0.06	6.77	4.09e-08	3.2e-07	-3.03	0.11	0.18
contig6047	Methylmalonyl-CoA_mutase,_mitochondrial_OS=Crassostrea_gigas_GN=CGI_10009501_PE=4_SV=1	-2.65	0.1	0.16	1.76	0.16	0.34	6.35	2.97e-08	5.42e-08	-1.14	0.78	0.66	-3.71	0.04	0.08
contig6048	Uncharacterized_protein_OS=Lottia_gigantea_GN=LOTGIDRAFT_171507_PE=4_SV=1	-2.49	0.21	0.32	1.9	0.2	0.37	20.21	0	0	2.43	0.06	0.14	-4	0.1	0.16
contig6074	Pyruvate_dehydrogenase_E1_component_subunit_beta,_mitochondrial_OS=Crassostrea_gigas_GN=CGI_10009310_PE=4_SV=1	-1.53	0.22	0.34	-1.22	0.56	0.51	4.25	1.07e-08	2.38e-08	1.06	0.85	0.89	-2.4	0.03	0.07
contig609	Uncharacterized_protein_OS=Octopus_bimaculoides_GN=OCBIM_22024390mg_PE=4_SV=1	572.16	8.43e-12	4.99e-11	13.87	0.36	0.48	359.64	3.21e-06	4.24e-06	667.1	3.01e-12	1.21e-11	2735.2	0	0
contig61	Myosin_heavy_chain_(Fragment)_OS=Mytilus_galloprovincialis_GN=MHC_PE=2_SV=1	-1.5	3.18e-05	0.000133	3.01	0	0	12.93	0	0	5.48	0	0	-4.85	5.74e-31	4.05e-28
contig6103	not available	-42.09	0.00515	0.01	-1.97	0.25	0.29	17.37	0	0	22.94	0	0	2.15	0.06	0.06
contig611	Putative_C1q_domain_containing_protein_MgC1q94_OS=Mytilus_galloprovincialis_GN=MgC1q94_PE=2_SV=1	-3.26	2.4e-45	6.96e-44	-36.36	3.2e-109	3.68e-109	-6.06	3.67e-69	7.79e-70	-6.42	2.41e-73	1.46e-77	-4.14	2.37e-56	3.12e-51
contig613	F-actin-capping_protein_subunit_alpha_OS=Crassostrea_gigas_GN=CGI_10007483_PE=4_SV=1	-3.53	1.42e-05	5.03e-05	-1.46	0.1	0.08	1.76	0.00404	0.00685	-1.03	0.88	0.56	-6.53	7.1e-08	4.42e-07
contig6140	not available	1.77	0.11	0.17	4.95	4.38e-08	5.75e-07	-1.38	0.49	0.49	2.52	0.00663	0.03	1.14	0.74	0.68
contig6183	Uncharacterized_protein_OS=Lottia_gigantea_GN=LOTGIDRAFT_108839_PE=3_SV=1	-9.26	0.00102	0.00264	-1.56	0.28	0.3	6.41	4.94e-12	1.45e-11	-1.89	0.14	0.12	-42.28	0.00019	0.000482
contig6189	not available	1.26	0.7	0.79	2.91	0.04	0.1	18.74	1.8e-14	5.16e-14	7.71	1.74e-06	8.35e-06	-4.89	0.12	0.17
contig61903	Paramyosin_OS=Mytilus_galloprovincialis_PE=2_SV=1	2.07	0	0	1.85	0	0	3.84	0	0	1.88	0	0	-4.92	0	0
contig62	Myosin_heavy_chain_(Fragment)_OS=Mytilus_galloprovincialis_GN=MHC_PE=2_SV=1	-5.01	0.00196	0.0049	2.78	0.000128	0.00116	11.19	0	0	3.74	2.07e-07	3.11e-06	-7.84	0.000515	0.00145
contig620	Serine/threonine-protein_kinase_Pim-3_OS=Crassostrea_gigas_GN=CGI_10007662_PE=4_SV=1	-1.37	0.26	0.39	1.26	0.34	0.66	3.75	3.94e-10	1.18e-09	-1.07	0.81	0.57	-4.03	0.000218	0.000872
contig6202	Pseudomytilin_1_OS=Mytilus_galloprovincialis_PE=2_SV=1	-2.44	1.44e-05	5.34e-05	-4.11	4.42e-09	4.43e-09	-23.31	6.51e-16	1.56e-15	-5.12	2.14e-10	1.19e-10	-12.94	1.19e-14	1.47e-13
contig6211	Putative_C1q_domain_containing_protein_MgC1q92_OS=Mytilus_galloprovincialis_GN=MgC1q92_PE=2_SV=1	3.65	6.59e-05	0.000187	10.57	0	0	-5.99	0.02	0.02	-3.58	0.04	0.05	-1.59	0.35	0.5
contig6212	Putative_C1q_domain_containing_protein_MgC1q92_OS=Mytilus_galloprovincialis_GN=MgC1q92_PE=2_SV=1	2.67	1.1e-06	3.41e-06	7.58	0	0	-1.18	0.57	0.54	-3.82	0.000359	0.000308	-6.08	2.22e-05	9.02e-05
contig6215	C1q-domain-containing_protein_OS=Mytilus_galloprovincialis_GN=c1q_PE=2_SV=1	-66.09	1.43e-187	2.09e-186	-94.36	6.59e-190	1.54e-189	-2005.63	1e-195	3.01e-195	-294.57	4.87e-194	1.74e-193	-308.68	3.46e-194	1.13e-192
contig62162	Serine_protease_inhibitor_2_OS=Mesodesma_donacium_GN=Isp2_PE=2_SV=1	-1.11	0.92	0.96	2.77	0.22	0.37	-1.98	0.6	0.61	70.2	0	0	1.02	0.98	0.95
contig62240	Byssal_protein-3_OS=Mytilus_coruscus_PE=2_SV=1	14.38	4.21e-09	1.95e-08	14.48	1.43e-08	9.78e-08	-2.59	0.4	0.41	-3.14	0.32	0.35	8.52	3.27e-05	6.39e-05
contig6228	Uncharacterized_protein_OS=Crassostrea_gigas_GN=CGI_10023512_PE=4_SV=1	1.12	0.87	0.92	2.08	0.24	0.41	20.28	5.06e-13	1.28e-12	4.62	0.00379	0.01	-3.89	0.2	0.27
contig6229	Uncharacterized_protein_OS=Crassostrea_gigas_GN=CGI_10023512_PE=4_SV=1	-2.6	0.12	0.2	-1.18	0.75	0.72	12.77	0	0	2.2	0.05	0.13	-5.84	0.02	0.04
contig62391	not available	- infinite	0.52	0.64	- infinite	0.52	0.63	162.65	7.41e-13	1.67e-12	15.2	0.03	0.05	- infinite	0.52	0.6
contig6244	Uncharacterized_protein_OS=Lottia_gigantea_GN=LOTGIDRAFT_168338_PE=3_SV=1	-1.78	0.15	0.24	-3.37	0.01	0.02	12.11	0	0	4.06	7.42e-08	1.13e-06	-1.32	0.45	0.64
contig62534	not available	2.89	0	0	1.51	0	0	2.65	0	0	7.61	0	0	1.75	0	0
contig6261	not available	14.71	0.00462	0.01	-1.27	0.9	0.91	90.07	4.14e-11	8.34e-11	37.73	4.63e-06	1.21e-05	3.01	0.42	0.46
contig6276	CCAAT/enhancer-binding_protein_delta_OS=Crassostrea_gigas_GN=CGI_10026304_PE=4_SV=1	3.91	3.96e-11	1.88e-10	1.15	0.61	0.91	2.17	0.003	0.00467	2.96	2.09e-06	3.41e-05	-6.01	0.000145	0.000503
contig6277	CCAAT/enhancer-binding_protein_delta_OS=Crassostrea_gigas_GN=CGI_10026304_PE=4_SV=1	4.51	8.33e-09	3.5e-08	4.8	4.54e-09	8.38e-08	2.46	0.00678	0.00963	-1.23	0.6	0.5	-1.29	0.52	0.71
contig63	Uncharacterized_protein_OS=Arion_vulgaris_GN=ORF169507_PE=4_SV=1	-3.07	0.000213	0.000646	2.6	1.64e-07	5.9e-06	14.51	0	0	3.09	2.02e-10	1.75e-08	-6.91	4.92e-07	2.52e-06
contig6302	Matrix_metalloproteinase_1_OS=Crassostrea_virginica_PE=2_SV=1	1.65	0.000593	0.00135	-1.54	0.02	0.01	2.56	1.96e-10	8.47e-10	6.03	0	0	1.72	0.000196	7.67e-05
contig6306	not available	-4.01	5.29e-08	2.45e-07	1.17	0.35	0.78	4.84	0	0	-3.01	3.6e-06	1.32e-06	-7.96	2.82e-11	3.06e-10
contig63377	not available	+ infinite	0.74	0.83	1	1	1	+ infinite	0.17	0.19	+ infinite	1.39e-08	3.98e-08	+ infinite	0.64	0.7
contig634	Uncharacterized_protein_(Fragment)_OS=Lottia_gigantea_GN=LOTGIDRAFT_232712_PE=4_SV=1	-16.77	4.55e-41	5.88e-40	-2.11	2.59e-10	1.48e-11	-1.03	0.74	0.6	-2.52	1.07e-13	1.12e-15	-4.09	2.11e-23	7.43e-21
contig635	Kinesin-like_protein_OS=Crassostrea_gigas_GN=CGI_10025300_PE=3_SV=1	-1.61	7.05e-36	6.09e-34	-1.7	1.68e-41	2.85e-54	-6.05	1.48e-217	4.67e-221	-1.65	1.13e-37	6.72e-54	-1.15	4.62e-05	0.06
contig636	Pikachurin_OS=Crassostrea_gigas_GN=CGI_10019933_PE=4_SV=1	-1.91	0.18	0.28	1.17	0.69	0.91	10.22	0	0	1.44	0.34	0.58	-3.79	0.02	0.05
contig63600	Putative_C1q_domain_containing_protein_MgC1q28_OS=Mytilus_galloprovincialis_GN=MgC1q28_PE=2_SV=1	1.71	0.92	0.95	88.19	0.03	0.07	768.46	9.47e-09	1.49e-08	101.55	0.02	0.04	15.98	0.39	0.45
contig63719	Amorphous_calcium_carbonate_binding_protein_1_OS=Pinctada_fucata_PE=2_SV=1	1.02	0.98	0.99	5.19	0.00315	0.01	3.33	0.07	0.08	19.87	9.4e-13	7.05e-12	-46.06	0.09	0.12
contig63720	Titin_OS=Crassostrea_gigas_GN=CGI_10005902_PE=4_SV=1	3.14	0.64	0.74	22.53	0.06	0.11	13.2	0.21	0.23	297.48	3.66e-13	1.61e-12	-7.51	0.72	0.79
contig63742	Uncharacterized_protein_OS=Crassostrea_gigas_GN=CGI_10017517_PE=4_SV=1	1.08	0.72	0.79	1.29	0.2	0.52	5.17	0	0	1.2	0.37	0.78	-4.69	1.19e-06	7.36e-06
contig6375	Uncharacterized_protein_(Fragment)_OS=Lottia_gigantea_GN=LOTGIDRAFT_141782_PE=4_SV=1	-4.46	0	0	1.88	0	0	-5.84	0	0	-6.2	0	0	-1.04	0.00801	0.11
contig6376	Uncharacterized_protein_OS=Crassostrea_gigas_GN=CGI_10000154_PE=4_SV=1	-8.43	6.82e-12	4.41e-11	-1.58	0.02	0.01	-45.55	2.39e-15	5.96e-15	-25.2	1.13e-14	3.19e-14	-3.78	7.11e-08	7.31e-07
contig6387	Regulator_of_differentiation_1_OS=Crassostrea_gigas_GN=CGI_10004091_PE=4_SV=1	1.7	0.03	0.06	-1.63	0.14	0.14	3.1	3.17e-06	6.02e-06	3.32	6.84e-08	1.61e-06	-4.72	0.000397	0.00135
contig64	Myticusin-alpha_OS=Mytilus_coruscus_PE=2_SV=1	1269.08	0	0	31.62	0.000202	0.000655	2.28	0.65	0.68	6.99	0.15	0.21	2126.52	0	0
contig640	Collagen_pro_alpha-chain_OS=Haliotis_discus_GN=Hdcol_1_alpha_PE=2_SV=1	-4.3	2.51e-05	8.49e-05	-3.72	8.71e-05	0.000122	-103.28	2.41e-09	3.97e-09	-22.99	1.43e-08	3.04e-08	-4.31	2.58e-05	0.000124
contig641	Mytilin_(Fragment)_OS=Mytilus_chilensis_PE=2_SV=1	-2	0	0	-5.3	0	0	-11.09	0	0	-5.39	0	0	-1.27	9.88e-99	4.32e-50
contig64118	N-acetylated-alpha-linked_acidic_dipeptidase-like_protein_OS=Crassostrea_gigas_GN=CGI_10009732_PE=4_SV=1	-2.14	0.69	0.79	1.55	0.76	0.87	1.32	0.86	0.88	54.89	3.82e-10	1.5e-09	1.49	0.78	0.8
contig642	Mytilin_B_OS=Mytilus_galloprovincialis_PE=2_SV=1	-1.52	3.17e-35	3.5e-33	-2.16	2.21e-92	3.11e-111	-17.7	0	0	-21.22	0	0	-1.72	9.19e-54	1.37e-40
contig644	Ribosomal_protein_L7_OS=Mytilus_trossulus_PE=2_SV=1	-3.58	8.9e-88	5.48e-86	-3.09	9.52e-74	3.87e-82	-4.19	6e-95	6.76e-97	-2.66	3.58e-60	3.05e-71	-6.16	9.42e-129	1.76e-121
contig6447	Uncharacterized_protein_(Fragment)_OS=Lottia_gigantea_GN=LOTGIDRAFT_113814_PE=4_SV=1	2.22	0.000972	0.00228	1.19	0.55	0.84	4.1	3.76e-09	9.17e-09	3.29	2.7e-07	5.02e-06	-1.68	0.12	0.23
contig64571	Uncharacterized_protein_(Fragment)_OS=Lottia_gigantea_GN=LOTGIDRAFT_116114_PE=4_SV=1	-2.07	3.57e-27	9.71e-26	1.27	5.68e-06	0.01	-10.73	1.1e-103	3.52e-104	-1.9	7.75e-22	3.91e-28	2.08	0	0
contig6488	Uncharacterized_protein_OS=Octopus_bimaculoides_GN=OCBIM_22000685mg_PE=4_SV=1	4.3	0.05	0.09	18.87	1.46e-07	7.66e-07	47.3	3.77e-15	1.05e-14	18.4	3.11e-07	1.12e-06	1.56	0.64	0.66
contig6489	Spectrin_alpha_chain_OS=Crassostrea_gigas_GN=CGI_10025721_PE=4_SV=1	-1.65	0.2	0.31	2.11	0.01	0.05	14.02	0	0	2.64	0.000615	0.00386	-3.21	0.01	0.03
contig649	Allograft_inflammatory_factor_1_OS=Crassostrea_ariakensis_PE=2_SV=1	3.12	6.23e-09	2.48e-08	6.06	0	0	1.63	0.05	0.07	2.9	2.8e-07	7.08e-06	-3.25	0.000947	0.00343
contig6490	Spectrin_alpha_chain_OS=Crassostrea_gigas_GN=CGI_10025721_PE=4_SV=1	-1.47	0.69	0.79	4.45	0.02	0.05	29.31	2.82e-13	7.05e-13	3.03	0.11	0.2	-12.27	0.16	0.21
contig6491	Uncharacterized_protein_(Fragment)_OS=Lottia_gigantea_GN=LOTGIDRAFT_94313_PE=4_SV=1	-2.81	0.01	0.03	-1.16	0.66	0.59	6.65	6.66e-16	3.05e-15	-1.12	0.74	0.57	-6.01	0.000664	0.00196
contig6492	not available	-3.06	0.03	0.05	1.2	0.62	0.87	8.77	0	0	-1.72	0.22	0.19	-15.1	0.000671	0.00165
contig6493	not available	-2.55	0.04	0.08	1.6	0.15	0.35	7.8	1.55e-15	5.96e-15	-1.44	0.37	0.31	-38.98	0.000189	0.000482
contig64930	not available	-5.35	0	0	-3.12	0	0	-1.1	4.81e-26	5.03e-41	2.31	0	0	-2.05	0	0
contig6495	not available	-11.98	0.00227	0.00554	22.75	0	0	-7.66	0.00536	0.00603	-40.43	0.000869	0.00155	-2.63	0.07	0.12
contig65	Tissue_inhibitor_of_matrix_metalloproteinases_3_OS=Tegillarca_granosa_GN=TIMP-3_PE=2_SV=1	1075.07	0	0	776.87	0	0	220.59	0	0	889.8	0	0	5053.5	0	0
contig650	Uncharacterized_protein_OS=Crassostrea_gigas_GN=CGI_10012593_PE=4_SV=1	-1.56	1.1e-11	1.26e-10	1.01	0.84	0.29	-12.94	2.39e-99	1.25e-99	-10.5	2.08e-95	1.71e-98	-2.53	3.94e-35	9.37e-30
contig6519	Uncharacterized_protein_OS=Lottia_gigantea_GN=LOTGIDRAFT_165875_PE=4_SV=1	-2.57	0.48	0.6	3.25	0.14	0.26	26.45	3.6e-09	6.25e-09	-1.4	0.77	0.75	-4.9	0.32	0.4
contig652	Apoptosis_inhibitor_IAP_OS=Crassostrea_gigas_GN=CGI_10018494_PE=4_SV=1	-1.03	0.93	0.98	1.86	0.02	0.08	1.47	0.19	0.24	8.83	0	0	-32.44	8.92e-06	2.67e-05
contig6522	TPR_repeat-containing_protein_C10orf93_OS=Crassostrea_gigas_GN=CGI_10002649_PE=4_SV=1	-1.75	0.48	0.6	3.36	0.02	0.06	14.05	7.84e-10	1.55e-09	-1.2	0.8	0.74	-17.42	0.06	0.09
contig6526	Uncharacterized_protein_OS=Crassostrea_gigas_GN=CGI_10012107_PE=4_SV=1	21.19	3.11e-15	2.13e-14	7.19	0.00013	0.000587	-1.29	0.77	0.77	1.41	0.64	0.8	-1.73	0.54	0.66
contig6528	Nuclear_autoantigenic_sperm_protein_OS=Crassostrea_gigas_GN=CGI_10019269_PE=4_SV=1	-3.23	0.000209	0.000634	1.16	0.51	0.86	3.47	9.51e-11	3.27e-10	1.51	0.05	0.21	-10.43	1.27e-07	5.95e-07
contig6546	Vitelline_coat_lysin_M6_(Fragment)_OS=Mytilus_edulis_PE=2_SV=1	-69.2	3.3e-22	3.22e-21	-2.97	1.54e-08	8.03e-09	-13.92	1.43e-18	3.14e-18	-2.95	1.94e-08	3.53e-09	-1.91	0.000116	0.00121
contig655	Uncharacterized_protein_OS=Arion_vulgaris_GN=ORF87519_PE=4_SV=1	-1.16	0.00509	0.02	-5.65	2.72e-97	2.15e-102	-3.38	8.67e-62	2.76e-63	-1.98	2.61e-28	3.28e-36	-1.99	1.12e-29	1.3e-23
contig65516	Uncharacterized_protein_OS=Octopus_bimaculoides_GN=OCBIM_22033535mg_PE=4_SV=1	24.28	3.42e-06	1.15e-05	2.06	0.56	0.71	49.42	3.48e-09	5.91e-09	1.82	0.64	0.75	6.82	0.04	0.06
contig6567	Uncharacterized_protein_(Fragment)_OS=Arion_vulgaris_GN=ORF18481_PE=4_SV=1	1.06	0.8	0.86	1.09	0.71	1	5.02	0	0	1.88	0.00348	0.02	-6.8	4.7e-06	2.06e-05
contig657	DnaJ/hsp40-like_superfamily_B_member_4_(Fragment)_OS=Ostrea_edulis_PE=2_SV=1	-1.82	1.97e-12	2.05e-11	1.4	1.1e-06	0.00103	1.63	6.77e-12	1.16e-10	-1.41	2.75e-05	7.87e-08	-5.34	1.18e-46	5e-43
contig65719	Uncharacterized_protein_OS=Crassostrea_gigas_GN=CGI_10026010_PE=4_SV=1	22.15	2.73e-05	8.56e-05	19.77	0.000162	0.00056	4.43	0.22	0.24	81.75	1.11e-15	6.53e-15	4.14	0.19	0.23
contig658	Fibrinogen-related_protein_OS=Mytilus_galloprovincialis_GN=FREP_G1.8_PE=2_SV=1	-1.16	0.11	0.21	-1.28	0.01	0.00147	-86.69	1.18e-52	3.41e-52	-13.92	4.36e-44	1.36e-44	-3.17	1.07e-20	6.22e-18
contig65945	Uncharacterized_protein_(Fragment)_OS=Lottia_gigantea_GN=LOTGIDRAFT_61640_PE=4_SV=1	-2.2	0.57	0.68	5.56	0.03	0.07	45.49	4.93e-13	1.17e-12	2.54	0.32	0.44	-7.76	0.31	0.38
contig6595	Annexin_OS=Crassostrea_gigas_GN=CGI_10003395_PE=3_SV=1	-3.43	9.92e-06	3.56e-05	-6.38	3.48e-08	6.55e-08	1.87	0.000838	0.00155	-1.69	0.02	0.01	-9.4	2.01e-09	1.42e-08
contig660	Fibrinogen-related_protein_OS=Mytilus_galloprovincialis_GN=FREP_G1.8_PE=2_SV=1	1.35	0.00548	0.01	-2.7	2.41e-10	5.75e-11	-81.88	5.6e-31	1.64e-30	-63.89	9.55e-31	3.93e-30	-2.65	3.1e-10	1.44e-08
contig6603	Myticin_C_OS=Mytilus_galloprovincialis_GN=mync_MYTGA_PE=2_SV=1	-1.01	0.53	0.83	-22.83	0	0	-51.35	0	0	-35.99	0	0	1.34	0	0
contig6605	Uncharacterized_protein_OS=Lottia_gigantea_GN=LOTGIDRAFT_110000_PE=3_SV=1	-2.92	0.09	0.16	-1.42	0.5	0.52	9.13	1.22e-11	3.11e-11	1.42	0.43	0.65	-22.11	0.00563	0.01
contig6616	HBS1-like_protein_OS=Crassostrea_gigas_GN=CGI_10021223_PE=4_SV=1	-3.35	0.02	0.03	-2.77	0.03	0.05	6.1	1.55e-11	4.4e-11	-1.35	0.45	0.37	-11.89	0.000561	0.00145
contig6617	HBS1-like_protein_OS=Crassostrea_gigas_GN=CGI_10021223_PE=4_SV=1	-3.16	0.00852	0.02	1.22	0.53	0.81	6.21	1.87e-14	7.22e-14	-1.31	0.44	0.34	-23.58	3.8e-05	0.000108
contig66179	Putative_C-type_lectin_OS=Mytilus_edulis_PE=2_SV=1	-1.15	0.06	0.13	-1.47	1.55e-06	1.93e-08	-10.44	4.2e-62	3.41e-62	-5.12	3.13e-46	1.9e-49	-2.12	1.51e-17	4.23e-14
contig662	Fibrinogen-related_protein_OS=Mytilus_galloprovincialis_GN=FREP_G1.1_PE=2_SV=1	-1.55	0.06	0.11	-5.98	1.73e-07	3.04e-07	-19.11	4.54e-10	7.38e-10	-12.72	1.8e-09	3.04e-09	-1.63	0.04	0.11
contig6630	Uncharacterized_protein_(Fragment)_OS=Arion_vulgaris_GN=ORF143317_PE=3_SV=1	2.98	0	0	1.51	2.89e-11	7.26e-07	3.02	0	0	4.44	0	0	1.09	0.21	0.03
contig6635	Uncharacterized_protein_OS=Crassostrea_gigas_GN=CGI_10012265_PE=4_SV=1	-1.58	0.11	0.19	-121.61	6.64e-08	2.7e-07	-4.84	0.000113	0.00012	1.8	0.01	0.05	-50.81	1.09e-07	3.82e-07
contig6638	Acetylcholine_receptor_subunit_alpha-like_1_OS=Crassostrea_gigas_GN=CGI_10018759_PE=3_SV=1	-56.63	4.27e-09	2.06e-08	-7.19	1.21e-06	2.49e-06	-2.13	0.01	0.01	-6.83	1.67e-06	1.86e-06	-4.32	2.8e-05	0.000134
contig6661	Uncharacterized_protein_OS=Octopus_bimaculoides_GN=OCBIM_22038804mg_PE=4_SV=1	2.68	5.98e-07	1.91e-06	-1.12	0.66	0.55	2.23	0.000462	0.000802	3.07	1.98e-08	7.25e-07	-4.32	0.000103	0.000433
contig668	Heterogeneous_nuclear_ribonucleoprotein_Q_OS=Crassostrea_gigas_GN=CGI_10028368_PE=4_SV=1	-1.1	0.4	0.56	-1.1	0.41	0.17	1.38	0.0028	0.00661	1.29	0.01	0.22	-4.41	7.63e-20	1.01e-17
contig6682	Dolichyl-diphosphooligosaccharide--protein_glycosyltransferase_subunit_2_OS=Crassostrea_gigas_GN=CGI_10009177_PE=4_SV=1	1.36	0.08	0.13	-1.74	0.01	0.01	2.48	1.28e-07	3.26e-07	4.11	0	0	-2.2	0.000935	0.00474
contig66834	Uncharacterized_protein_OS=Lottia_gigantea_GN=LOTGIDRAFT_232448_PE=4_SV=1	-1.34	0.46	0.59	1.17	0.67	0.91	4.85	5.34e-08	9.94e-08	1.42	0.32	0.57	-5.89	0.0036	0.00869
contig669	RNA-binding_protein_OS=Pinctada_fucata_PE=2_SV=1	-1.28	0.00879	0.02	-1.23	0.03	0.00465	2.15	0	0	1.42	3.3e-05	0.00854	-8.9	6.16e-40	1.45e-37
contig67	Myticusin-alpha_OS=Mytilus_coruscus_PE=2_SV=1	-70.93	1.75e-81	2.39e-80	-52.96	3.06e-80	1.07e-79	-1.13	0.13	0.08	2.14	0	0	-5.72	3.13e-50	1.39e-46
contig6731	Fibrinogen-related_protein_8_OS=Mytilus_galloprovincialis_PE=2_SV=1	2.35	1.09e-08	3.95e-08	1.43	0.04	0.2	4.1	0	0	3.49	0	2.21e-15	-1.99	0.00187	0.00928
contig6735	Cystatin_B_OS=Haliotis_discus_discus_PE=4_SV=1	1.09	0.67	0.75	6.59	0	0	-221.55	6.97e-11	1.34e-10	-16.46	2.21e-09	4.3e-09	-59.3	1.48e-10	7.49e-10
contig674	RNA-binding_protein_OS=Pinctada_fucata_PE=2_SV=1	3.35	7.11e-15	3.87e-14	1.38	0.1	0.34	4.1	0	0	4.5	0	0	-2.23	0.00188	0.00817
contig6747	Myosin_heavy_chain_isoform_C_OS=Doryteuthis_pealeii_GN=MYH_PE=2_SV=1	-1.68	0.2	0.3	2.02	0.02	0.08	7.43	2.66e-15	1.05e-14	3.78	7.71e-07	9.2e-06	-5.13	0.00332	0.00838
contig6749	ATP_synthase_subunit_a_OS=Lasmigona_subviridis_GN=ATP6_PE=4_SV=1	2.19	0.000384	0.000948	3.32	8.35e-09	2.71e-07	4.09	9.8e-11	3.03e-10	6.3	0	0	1.66	0.03	0.03
contig675	not available	3.16	3.12e-12	1.51e-11	2.92	6.38e-10	4.51e-08	3.38	2.5e-11	9.51e-11	4.23	0	0	-2.21	0.00325	0.01
contig6751	ATP_synthase_subunit_a_OS=Lasmigona_subviridis_GN=ATP6_PE=4_SV=1	2.23	0.27	0.38	3	0.12	0.23	32.84	8.66e-15	2.39e-14	20.28	8.33e-11	4.74e-10	1.02	0.98	0.94
contig6752	Nuclear_receptor_subfamily_0_group_B_member_1_OS=Crassostrea_gigas_GN=CGI_10007403_PE=4_SV=1	2.96	0.000705	0.00174	2.48	0.00796	0.03	10.99	0	0	7.81	4.33e-14	1.09e-12	-2.88	0.06	0.11
contig6753	Nuclear_receptor_subfamily_0_group_B_member_1_OS=Crassostrea_gigas_GN=CGI_10007403_PE=4_SV=1	2.56	2.36e-05	6.68e-05	2.98	8.91e-07	1.75e-05	8.24	0	0	7.45	0	0	1.04	0.88	0.75
contig67624	Uncharacterized_protein_OS=Octopus_bimaculoides_GN=OCBIM_22013778mg_PE=4_SV=1	-2.24	1.46e-29	3.96e-28	-2.08	6.52e-25	2.09e-29	-17.5	2.4e-108	1.79e-108	-12.23	1.31e-101	2.43e-104	-2.18	5.11e-28	7.09e-23
contig677	not available	3.22	0	0	3.77	0	0	10.24	0	0	8.51	0	0	-1.29	0.18	0.4
contig6775	Arginine_kinase-like_protein-1_OS=Mytilus_coruscus_PE=2_SV=1	3.16	4.02e-07	1.34e-06	-11.55	4.05e-05	0.000102	23.42	0	0	13.07	0	0	10.95	0	0
contig67836	Uncharacterized_protein_(Fragment)_OS=Arion_vulgaris_GN=ORF38545_PE=3_SV=1	-40.14	0.00202	0.00491	-9.45	0.00652	0.01	2.32	0.03	0.04	12.18	0	0	1.28	0.55	0.52
contig67895	Uncharacterized_protein_OS=Crassostrea_gigas_GN=CGI_10026433_PE=4_SV=1	-1.04	0.77	0.88	-2.59	2.9e-09	7.96e-10	-10.39	2.02e-22	3.78e-22	-5.05	8.26e-17	1.71e-17	-1.52	0.00209	0.02
contig67907	Eukaryotic_initiation_factor_4A-II_(Fragment)_OS=Crassostrea_gigas_GN=CGI_10001554_PE=3_SV=1	1.06	0.82	0.87	1.12	0.64	0.96	4.8	2.22e-16	1.24e-15	2.2	0.000146	0.00188	1.15	0.55	0.44
contig6798	Uncharacterized_protein_OS=Crassostrea_gigas_GN=CGI_10010934_PE=4_SV=1	-4.03	0.000126	0.000385	-102.49	2.4e-08	1e-07	-6.41	1.27e-05	1.39e-05	-12.21	6.08e-07	9.67e-07	-14.08	3.58e-07	1.42e-06
contig680	Collagen-like_protein-2_OS=Mytilus_coruscus_PE=2_SV=1	-1.2	0.00214	0.00737	1.35	2.87e-08	0.000329	9.39	0	0	4.44	0	0	-2.14	4.97e-28	9.02e-23
contig6802	Protein_farnesyltransferase/geranylgeranyltransferase_type-1_subunit_alpha_OS=Crassostrea_gigas_GN=CGI_10023269_PE=4_SV=1	-1.86	0.02	0.04	-1.08	0.73	0.57	2.88	3.1e-08	7.71e-08	-1.93	0.01	0.00777	-5.29	2.16e-06	1.15e-05
contig681	Collagen-like_protein-2_OS=Mytilus_coruscus_PE=2_SV=1	-1.63	3.13e-16	5.9e-15	1.1	0.08	0.99	4.61	0	0	2.7	0	0	-1.46	5.99e-11	2.66e-07
contig6827	Calcium-transporting_ATPase_OS=Pinctada_fucata_GN=SERCA_PE=2_SV=1	1.16	0.71	0.8	1.35	0.46	0.71	9.03	1.45e-13	4.46e-13	1.81	0.12	0.26	-84.12	0.00139	0.00298
contig6828	Calcium-transporting_ATPase_OS=Pinctada_fucata_GN=SERCA_PE=2_SV=1	3.9	0.00497	0.01	3.17	0.03	0.08	48.42	0	0	7.2	9.15e-06	3.98e-05	-3.77	0.17	0.24
contig68368	Uncharacterized_protein_(Fragment)_OS=Lottia_gigantea_GN=LOTGIDRAFT_116114_PE=4_SV=1	-2.26	0	0	-1.1	7.37e-41	1.58e-158	-4.99	0	0	-1.9	0	0	1.34	0	0
contig6838	not available	-7.79	9.96e-08	4.2e-07	-13.99	6.63e-09	2.09e-08	-12.64	1.34e-08	1.81e-08	-16.98	3.43e-09	6.66e-09	-8.42	6.56e-08	3.57e-07
contig6839	Tetraspanin_OS=Crassostrea_gigas_GN=CGI_10023830_PE=3_SV=1	-5.84	4.49e-08	2.04e-07	-5.91	4.89e-08	8.52e-08	-8.11	6.69e-09	8.58e-09	-11.17	5.96e-10	9.16e-10	-5.59	6.87e-08	4.78e-07
contig685	Pyruvate_kinase_OS=Crassostrea_gigas_GN=CGI_10022421_PE=3_SV=1	2.48	0.02	0.05	2.81	0.01	0.04	11.99	4e-14	1.21e-13	5.3	3.36e-06	2.09e-05	-1.88	0.29	0.41
contig6852	T-complex_protein_1_subunit_gamma_OS=Crassostrea_gigas_GN=CGI_10004346_PE=3_SV=1	-3.14	0.00529	0.01	1.04	0.89	0.92	3.98	1.63e-08	3.61e-08	-1.06	0.85	0.65	-4.53	0.000951	0.00295
contig686	Pyruvate_kinase_OS=Lottia_gigantea_GN=LOTGIDRAFT_199626_PE=3_SV=1	1.9	0.09	0.15	2.32	0.02	0.08	12.39	0	0	6.16	2.83e-09	3.35e-08	-3.16	0.06	0.11
contig6862	Chitinase-like_lectin_OS=Littorina_littorea_GN=CLP-1-1_PE=2_SV=1	-1.4	0.15	0.24	2.1	4.44e-05	0.000859	6.62	0	0	2.66	2.08e-08	1.23e-06	-5.5	6.52e-07	3.77e-06
contig68637	Uncharacterized_protein_OS=Arion_vulgaris_GN=ORF81630_PE=4_SV=1	2.35	0.57	0.68	1.8	0.72	0.84	5.84	0.21	0.23	72.55	1.14e-09	4.11e-09	-8.01	0.54	0.62
contig688	B2_bradykinin_receptor_OS=Crassostrea_gigas_GN=CGI_10015747_PE=4_SV=1	-3.45	1.14e-12	8.96e-12	-9.24	1.17e-21	1.66e-21	-2.15	1.68e-06	1.09e-06	-2.6	4.42e-09	3.73e-10	-7.53	2.7e-20	1.19e-18
contig6880	Uncharacterized_protein_OS=Octopus_bimaculoides_GN=OCBIM_22035291mg_PE=4_SV=1	-13.87	5.58e-26	6.21e-25	-1.94	4.29e-06	9.16e-07	1.27	0.05	0.09	-3.77	2.39e-14	2.57e-15	-5.87	1.74e-19	1.06e-17
contig6881	Uncharacterized_protein_(Fragment)_OS=Lottia_gigantea_GN=LOTGIDRAFT_140618_PE=4_SV=1	-2.12	0.00231	0.00601	1.58	0.01	0.09	-1.82	0.02	0.01	1.38	0.1	0.35	-136.07	6.99e-12	3.81e-11
contig6892	Histone_H2A_OS=Mytilus_galloprovincialis_GN=H2A.X_PE=2_SV=1	-2.63	3.5e-06	1.37e-05	1.87	9.07e-06	0.000395	-2.05	0.000427	0.000347	3.12	0	1.12e-15	-7.65	8.21e-13	1.22e-11
contig690	Delta-like_protein_OS=Octopus_bimaculoides_GN=OCBIM_22033979mg_PE=4_SV=1	2	0.00012	0.000303	4.94	0	0	1.97	0.000738	0.00133	3.34	6.66e-13	1.21e-10	1.69	0.00566	0.00374
contig6901	Uncharacterized_protein_OS=Lottia_gigantea_GN=LOTGIDRAFT_229278_PE=4_SV=1	-1.87	0.27	0.4	4.34	3.92e-05	0.00027	24.13	0	0	7.6	2.46e-10	2.88e-09	-4.32	0.05	0.08
contig6905	Collagen_alpha-3(VI)_chain_OS=Crassostrea_gigas_GN=CGI_10015798_PE=4_SV=1	2.17	0.28	0.4	-2.23	0.47	0.54	5.82	0.00806	0.01	5.41	0.0066	0.02	26.78	2e-15	9.01e-15
contig691	Uncharacterized_protein_OS=Crassostrea_gigas_GN=CGI_10027603_PE=4_SV=1	-1.77	0.05	0.09	1.14	0.59	0.92	-1.54	0.14	0.13	5.01	0	0	-1.44	0.18	0.34
contig6910	Uncharacterized_protein_OS=Crassostrea_gigas_GN=CGI_10017594_PE=4_SV=1	3.72	7.12e-07	2.37e-06	2.33	0.00509	0.03	5.76	1.65e-10	4.26e-10	6.22	2e-13	6.68e-12	4.42	7.41e-09	9.71e-09
contig6913	Uncharacterized_protein_(Fragment)_OS=Arion_vulgaris_GN=ORF220085_PE=4_SV=1	1.21	0.23	0.32	1.33	0.08	0.33	9.87	0	0	5.36	0	0	-1.66	0.0093	0.04
contig692	Band_4.1-like_protein_3_OS=Crassostrea_gigas_GN=CGI_10015239_PE=4_SV=1	-1.79	1.16e-07	6.31e-07	-5.71	1.55e-29	2.39e-30	-4.95	3.84e-26	3.48e-26	-2.65	5.24e-15	4.78e-17	-4.26	9.29e-25	3.66e-22
contig69276	Sulfhydryl_oxidase_OS=Octopus_bimaculoides_GN=OCBIM_22000104mg_PE=4_SV=1	-2.1	0.36	0.49	2.42	0.11	0.23	11.17	4.58e-08	7.36e-08	-1.39	0.66	0.62	-5.6	0.11	0.17
contig69380	Tissue_inhibitor_of_matrix_metalloproteinases_3_OS=Tegillarca_granosa_GN=TIMP-3_PE=2_SV=1	-1.77	0.02	0.04	-12.34	5.27e-09	1.57e-08	-5.47	1.13e-06	1.19e-06	-4.55	3.34e-06	2.52e-06	-10.85	8.75e-09	5.05e-08
contig696	Band_4.1-like_protein_3_OS=Crassostrea_gigas_GN=CGI_10015239_PE=4_SV=1	6.24	6.95e-10	3.24e-09	7.51	9.58e-12	1.82e-10	1.34	0.53	0.58	1.83	0.13	0.28	4.99	3.18e-07	4.61e-07
contig6963	Uncharacterized_protein_(Fragment)_OS=Octopus_bimaculoides_GN=OCBIM_22005001mg_PE=4_SV=1	-1.75	0.55	0.67	8.02	7.08e-05	0.000325	37.96	0	0	1.76	0.44	0.6	-2.97	0.32	0.42
contig69801	Putative_C-type_lectin_OS=Mytilus_edulis_PE=2_SV=1	-1.24	0.15	0.25	-2.15	1.43e-05	6.03e-06	-7.72	2.01e-15	3.52e-15	-3.95	6.46e-11	1.74e-11	-1.75	0.000714	0.00575
contig6985	Uncharacterized_protein_OS=Lottia_gigantea_GN=LOTGIDRAFT_238021_PE=4_SV=1	1.72	0.43	0.55	2.63	0.13	0.26	14.61	5.43e-08	8.38e-08	4.39	0.01	0.03	-3.1	0.29	0.39
contig6986	Titin_OS=Crassostrea_gigas_GN=CGI_10022998_PE=4_SV=1	-3.09	0.3	0.42	2.75	0.12	0.23	28.99	1.11e-15	3.63e-15	-1.29	0.77	0.73	-17.4	0.11	0.15
contig6987	not available	1	1	1	1	1	1	+ infinite	8.3e-14	1.98e-13	+ infinite	0.22	0.28	+ infinite	0.88	0.91
contig6988	Uncharacterized_protein_OS=Octopus_bimaculoides_GN=OCBIM_22039822mg_PE=4_SV=1	-2.49	0.05	0.09	1.29	0.46	0.73	10.82	0	0	-3.09	0.02	0.02	-7.29	0.00172	0.00432
contig6989	not available	-3.99	0.48	0.6	4.8	0.1	0.19	41.78	5.41e-09	9.02e-09	1.63	0.69	0.8	-29.04	0.32	0.39
contig6996	L-rhamnose-binding_lectin_CSL3_OS=Crassostrea_gigas_GN=CGI_10027161_PE=4_SV=1	2.95	1.04e-14	5.27e-14	1.61	0.00393	0.04	6.03	0	0	2.72	1.32e-11	3.53e-09	-12.6	7.13e-12	6.24e-11
contig7	Senescence-associated_protein_(Fragment)_OS=Mytilus_edulis_PE=2_SV=1	-3.47	0	0	1.59	0	0	-6.86	0	0	-7.15	0	0	-1.26	4.94e-38	1.31e-18
contig70	Malate_dehydrogenase_(Fragment)_OS=Littorina_littorea_GN=Mdh_PE=2_SV=1	-3.88	2.04e-14	1.78e-13	-2.67	1.06e-09	2.88e-10	-2.46	3.24e-08	2.26e-08	-1.85	2.51e-05	1.97e-06	-11.35	8.19e-24	2.93e-22
contig7001	Uncharacterized_protein_OS=Crassostrea_gigas_GN=CGI_10014451_PE=4_SV=1	2	0.02	0.05	1.36	0.37	0.63	5.81	1.89e-10	4.84e-10	2.66	0.00113	0.00618	1.25	0.52	0.47
contig7017	Serine/threonine-protein_phosphatase_(Fragment)_OS=Arion_vulgaris_GN=ORF213738_PE=3_SV=1	-3.41	0.000748	0.00205	-2.05	0.02	0.03	6.17	0	0	-1.19	0.53	0.37	-11.91	2.07e-06	7.87e-06
contig703	ATP-citrate_synthase_OS=Crassostrea_gigas_GN=CGI_10025561_PE=3_SV=1	-1.73	4.65e-06	2.02e-05	-16.49	1.26e-34	2.43e-34	-59.1	3.37e-39	9.45e-39	-7.31	1.65e-27	2.66e-28	-4.41	4e-21	6.95e-19
contig7032	Uncharacterized_protein_OS=Crassostrea_gigas_GN=CGI_10028346_PE=4_SV=1	-2.36	0.2	0.3	1.14	0.8	0.96	1.17	0.78	0.83	7.15	2.9e-08	2.22e-07	-3.8	0.08	0.14
contig7033	Uncharacterized_protein_OS=Crassostrea_gigas_GN=CGI_10028346_PE=4_SV=1	-1.26	0.77	0.86	-1.23	0.79	0.79	1.27	0.75	0.8	13.33	2e-09	1.17e-08	-5.83	0.15	0.21
contig70475	Actin_(Fragment)_OS=Perna_viridis_PE=2_SV=1	2.94	6.2e-12	2.87e-11	5.45	0	0	3.66	1.33e-14	7.42e-14	2.02	7.08e-05	0.00144	2.58	6.11e-09	2.76e-09
contig7050	Uncharacterized_protein_OS=Crassostrea_gigas_GN=CGI_10009086_PE=4_SV=1	-23.1	5.82e-10	3.08e-09	-1.34	0.21	0.17	-15.71	2.69e-09	3.98e-09	-5.51	7.3e-07	6.45e-07	-1.61	0.05	0.13
contig7074	Uncharacterized_protein_(Fragment)_OS=Arion_vulgaris_GN=ORF148362_PE=3_SV=1	-6.22	1.16e-07	4.92e-07	-4.8	1.13e-06	1.67e-06	1.53	0.04	0.05	-3.96	6.83e-06	4.42e-06	-20.71	2.9e-10	1.71e-09
contig7078	not available	-1.21	0.28	0.41	1.41	0.03	0.17	1.87	7.61e-05	0.00017	1.12	0.5	1	-4.6	2.65e-09	3.21e-08
contig7080	Uncharacterized_protein_OS=Crassostrea_gigas_GN=CGI_10021807_PE=4_SV=1	-1.74	0.00395	0.01	1.73	0.000224	0.00503	4.61	0	0	-3.07	9.28e-07	3e-07	-7.29	7.99e-12	1.02e-10
contig7081	Uncharacterized_protein_OS=Arion_vulgaris_GN=ORF211041_PE=4_SV=1	1.03	0.87	0.9	-2.11	0.000192	0.000117	-46.53	7.42e-17	2e-16	-14.19	9.37e-15	1.76e-14	- infinite	5.67e-18	4.34e-17
contig70821	PDZ_domain-containing_protein-1_OS=Mytilus_coruscus_PE=2_SV=1	4.36	0	0	2.28	0	0	8.22	0	0	2.9	0	0	-4.57	2.66e-36	5.84e-33
contig71	Uncharacterized_protein_OS=Octopus_bimaculoides_GN=OCBIM_22020205mg_PE=3_SV=1	2.89	2.31e-14	1.17e-13	2.69	1.14e-11	2.24e-09	7.89	0	0	5.19	0	0	1.68	0.00111	0.000555
contig71037	not available	-4.7	0	0	-1.28	4.07e-42	6.39e-76	-9.65	0	0	-1.51	5.43e-105	6.81e-167	1.7	0	0
contig7104	Uncharacterized_protein_OS=Arion_vulgaris_GN=ORF43646_PE=3_SV=1	-8.16	2.26e-07	9.14e-07	-4.32	1.69e-05	2.56e-05	-34.5	2.81e-09	4.42e-09	-102.3	8.29e-10	2.48e-09	-4.26	1.66e-05	8.48e-05
contig71130	Uncharacterized_protein_OS=Arion_vulgaris_GN=ORF211823_PE=4_SV=1	-1.37	0.00886	0.02	1.26	0.03	0.28	-1.85	7.45e-06	4.36e-06	-4.38	2.21e-18	1.84e-19	-1.17	0.17	0.51
contig7118	Uncharacterized_protein_OS=Octopus_bimaculoides_GN=OCBIM_22003905mg_PE=4_SV=1	-2.3	0.38	0.5	1.78	0.39	0.58	25.05	5.77e-15	1.67e-14	2.05	0.27	0.42	-7.86	0.13	0.18
contig7119	65_kDa_Yes-associated_protein_OS=Crassostrea_gigas_GN=CGI_10005646_PE=4_SV=1	-1.02	0.98	1	2.8	0.18	0.33	40.31	3.11e-15	8.86e-15	5.46	0.01	0.03	-3.32	0.37	0.47
contig7129	not available	1.01	0.99	1	8.53	0.000226	0.000909	19.12	3.62e-08	5.65e-08	3.99	0.05	0.09	-1.52	0.68	0.79
contig7133	Uncharacterized_protein_OS=Lottia_gigantea_GN=LOTGIDRAFT_116827_PE=4_SV=1	-2.02	0.06	0.12	-2.08	0.06	0.07	4.07	3.34e-08	6.91e-08	-1.35	0.38	0.29	-7.24	0.000297	0.000906
contig7141	Putative_C1q_domain_containing_protein_MgC1q61_OS=Mytilus_galloprovincialis_GN=MgC1q61_PE=2_SV=1	-153.87	3.87e-14	2.66e-13	-69.17	7.88e-14	4.57e-13	-13.65	1.29e-11	2.2e-11	-30.19	3.9e-13	1.13e-12	-9.92	5.47e-11	4.84e-10
contig7158	not available	1.99	0.00896	0.02	1.5	0.16	0.38	3.54	1.28e-06	2.39e-06	5.21	1.35e-13	7.09e-12	1.17	0.59	0.51
contig7163	Putative_C1q_domain_containing_protein_MgC1q28_OS=Mytilus_galloprovincialis_GN=MgC1q28_PE=2_SV=1	-1.42	0.03	0.07	-6.01	9.65e-13	1.31e-12	-2.88	4.82e-07	3.82e-07	-1.18	0.31	0.12	-1.05	0.77	0.9
contig7169	Uncharacterized_protein_OS=Arion_vulgaris_GN=ORF206926_PE=4_SV=1	-4.67	0.04	0.07	1.79	0.18	0.36	42.86	0	0	1.93	0.12	0.25	-21.89	0.0069	0.01
contig7170	Titin_OS=Crassostrea_gigas_GN=CGI_10016806_PE=4_SV=1	+ infinite	0.13	0.2	+ infinite	0.02	0.05	+ infinite	1.09e-09	1.88e-09	+ infinite	0.02	0.03	+ infinite	0.46	0.53
contig72	Amorphous_calcium_carbonate_binding_protein_1_OS=Pinctada_fucata_PE=2_SV=1	1.56	4.42e-10	1.26e-09	-21.63	1.19e-59	1.54e-59	-45.3	9.12e-64	2.21e-63	-2.7	1.16e-20	1.08e-23	-163.03	3.27e-67	7.77e-66
contig72086	not available	1859.87	0	0	311.96	4.44e-15	3.31e-14	12.91	0.2	0.22	171.81	1.06e-08	3.23e-08	229.68	3.96e-12	2.07e-11
contig72203	Nacrein-like_protein_OS=Mytilus_coruscus_PE=2_SV=1	-1.17	0.96	0.99	2.55	0.71	0.81	-1.92	0.87	0.87	240.67	1.02e-11	4.1e-11	2.07	0.78	0.82
contig7234	Chitinase-like_protein-1_(Fragment)_OS=Mytilus_coruscus_PE=2_SV=1	2.72	2.22e-16	0	3.18	0	0	4.08	0	0	6.86	0	0	-3.43	1.45e-08	2.12e-07
contig7245	Uncharacterized_protein_OS=Octopus_bimaculoides_GN=OCBIM_22020735mg_PE=4_SV=1	-1.54	0.08	0.15	-1.2	0.43	0.35	3.19	9.22e-10	2.88e-09	-1.12	0.62	0.4	-14.51	1.43e-08	7.17e-08
contig7247	Uncharacterized_protein_OS=Octopus_bimaculoides_GN=OCBIM_22037104mg_PE=4_SV=1	-1.58	0.07	0.13	1.27	0.28	0.62	4.06	2.51e-14	1.22e-13	1.57	0.03	0.14	-4.89	7.04e-06	3.58e-05
contig726	40S_ribosomal_protein_SA_OS=Crassostrea_gigas_GN=CGI_10021852_PE=3_SV=1	1.28	0.12	0.18	3.32	0	0	1.2	0.28	0.37	2.4	5.07e-10	1.13e-07	15.58	0	0
contig727	40S_ribosomal_protein_SA_OS=Crassostrea_gigas_GN=CGI_10021852_PE=3_SV=1	2.17	6.66e-16	1.79e-15	4.51	0	0	1.74	5.96e-07	2.19e-06	2.21	1.55e-15	1.74e-11	17.18	0	0
contig7281	Uncharacterized_protein_OS=Octopus_bimaculoides_GN=OCBIM_22027357mg_PE=4_SV=1	-108.3	3.24e-10	1.71e-09	- infinite	1.86e-10	1.02e-09	-19.76	4.51e-09	6.67e-09	-1.61	0.06	0.03	-247.34	2.38e-10	1.09e-09
contig7283	MAP_kinase_kinase_3/6-like_protein_OS=Mytilus_galloprovincialis_PE=2_SV=1	-1.72	0.5	0.62	-1.78	0.48	0.53	12.93	7.49e-09	1.33e-08	-1.14	0.86	0.78	-4.76	0.14	0.21
contig7305	not available	-6.63	6.64e-10	3.68e-09	-153.37	1.42e-14	9.15e-14	- infinite	7.81e-15	2.01e-14	- infinite	7.81e-15	3.67e-14	-112.48	1.74e-14	1.19e-13
contig7310	Succinyl-CoA_ligase_subunit_beta_OS=Lottia_gigantea_GN=LOTGIDRAFT_203895_PE=3_SV=1	-1.17	0.68	0.79	1.04	0.91	0.93	4.79	2.13e-08	4.3e-08	2.06	0.02	0.07	-3.49	0.01	0.03
contig73231	Uncharacterized_protein_OS=Lottia_gigantea_GN=LOTGIDRAFT_171685_PE=4_SV=1	- infinite	0.89	0.94	1497.52	4.45e-08	1.91e-07	97.54	0.22	0.23	39.83	0.4	0.47	- infinite	0.89	0.92
contig73277	Uncharacterized_protein_(Fragment)_OS=Lottia_gigantea_GN=LOTGIDRAFT_175772_PE=4_SV=1	-4.63	0	0	-1.42	0	0	-10.82	0	0	-1.17	1.05e-80	2.21e-241	1.55	0	0
contig7345	Uncharacterized_protein_OS=Lottia_gigantea_GN=LOTGIDRAFT_227857_PE=4_SV=1	-2.78	0.07	0.13	-1.42	0.47	0.48	6.04	3.49e-08	6.37e-08	-1.08	0.86	0.73	-4.92	0.02	0.04
contig7354	Uncharacterized_protein_OS=Octopus_bimaculoides_GN=OCBIM_22006379mg_PE=4_SV=1	-103.27	1.15e-09	5.8e-09	-7.23	6.4e-07	1.31e-06	-128.27	1.09e-09	1.86e-09	-84.07	1.34e-09	3.88e-09	-14.55	2.57e-08	1.23e-07
contig7355	Uncharacterized_protein_(Fragment)_OS=Arion_vulgaris_GN=ORF162534_PE=4_SV=1	-3.38	0.00381	0.00916	1.22	0.5	0.8	4.31	1.48e-09	3.77e-09	-1.73	0.12	0.09	-3.09	0.00605	0.02
contig738	Heat_shock_protein_90_OS=Mytilus_galloprovincialis_GN=hsp90-2_PE=3_SV=1	-1.76	1.69e-07	9.06e-07	1.22	0.03	0.34	5.88	0	0	2.91	0	0	-13.64	2.21e-41	2.15e-39
contig739	Heat_shock_protein_90_OS=Mytilus_galloprovincialis_GN=hsp90-2_PE=3_SV=1	-76.38	3.82e-14	2.64e-13	-4.04	2.19e-07	2.51e-07	3.37	2e-15	1.34e-14	-1.15	0.47	0.24	-13.7	4.75e-12	4.07e-11
contig7393	Synaptopodin-2_OS=Crassostrea_gigas_GN=CGI_10021682_PE=4_SV=1	2.11	0.00223	0.00495	2.41	0.000311	0.00293	6.37	0	0	4.04	2.61e-10	9.37e-09	-8.33	7.2e-05	0.00024
contig7394	Synaptopodin-2_OS=Crassostrea_gigas_GN=CGI_10021682_PE=4_SV=1	2.92	6.38e-08	2.24e-07	2.39	4.71e-05	0.000667	9.13	0	0	3.27	4.36e-09	1.74e-07	-16.96	6.13e-07	2.26e-06
contig740	Heat_shock_protein_90_OS=Mytilus_galloprovincialis_GN=hsp90-2_PE=3_SV=1	-5.92	4.3e-15	3.63e-14	-2.08	1.62e-05	6.13e-06	3.43	0	0	1.53	0.000778	0.02	-13.1	1.25e-19	2.54e-18
contig742	Heat_shock_protein_90_OS=Mytilus_galloprovincialis_GN=hsp90-2_PE=3_SV=1	1.04	0.69	0.74	1.51	8.89e-07	0.00036	5.59	0	0	4.07	0	0	-5.55	1.05e-31	4.78e-29
contig7428	Uncharacterized_protein_OS=Octopus_bimaculoides_GN=OCBIM_22023534mg_PE=4_SV=1	-1.55	0.17	0.27	1.16	0.59	0.89	4.38	7.81e-11	2.36e-10	2.01	0.00485	0.03	-1.67	0.11	0.22
contig74363	Uncharacterized_protein_OS=Arion_vulgaris_GN=ORF196428_PE=4_SV=1	2.24	0	0	2.08	0	0	4.18	0	0	1.82	0	0	-3.82	9.09e-92	1.89e-83
contig74485	not available	23.09	0.23	0.34	35.67	0.14	0.23	3137.17	0	0	1482.59	0	0	847.82	1.75e-14	1.11e-13
contig74660	Uncharacterized_protein_OS=Octopus_bimaculoides_GN=OCBIM_22033328mg_PE=3_SV=1	2.58	0.00607	0.01	-5.92	0.01	0.02	3.07	0.00262	0.00373	6.79	6.75e-11	1.04e-09	3.18	0.000492	0.000615
contig747	Tripartite_motif-containing_protein_45_OS=Crassostrea_gigas_GN=CGI_10006030_PE=4_SV=1	-2.21	3.62e-20	6.29e-19	-5.3	2.22e-50	9.93e-53	-16.83	3.1e-74	3.64e-74	-7.67	2.35e-60	6.04e-63	-1.65	3.79e-10	2.1e-07
contig7480	Neurexin-1-alpha_OS=Crassostrea_gigas_GN=CGI_10023109_PE=4_SV=1	-1.08	0.83	0.91	1.94	0.03	0.12	12.87	0	0	2.58	0.00145	0.00778	-3.59	0.01	0.03
contig749	Tripartite_motif-containing_protein_45_OS=Crassostrea_gigas_GN=CGI_10020829_PE=4_SV=1	794.09	1.16e-07	4.6e-07	1031.49	7.04e-09	3.36e-08	213.33	0.02	0.02	386.08	0.000488	0.000957	2283.33	0	0
contig74953	Pyruvate_kinase_OS=Crassostrea_gigas_GN=CGI_10002204_PE=3_SV=1	-3.92	0.17	0.26	1.63	0.43	0.62	39.78	0	0	-1.61	0.55	0.53	-8.15	0.09	0.13
contig74954	Adenylate_cyclase_OS=Aplysia_californica_GN=aplA_PE=2_SV=2	-2.03	0.5	0.62	-1.09	0.92	0.9	88.84	0	0	-1.14	0.89	0.83	-13.22	0.15	0.21
contig7496	Putative_tyrosinase-like_protein_tyr-3_OS=Crassostrea_gigas_GN=CGI_10014286_PE=4_SV=1	-18.92	6.63e-08	2.78e-07	-1.66	0.07	0.07	-3.44	0.000396	0.000397	1.36	0.18	0.47	-1.91	0.02	0.06
contig75	Uncharacterized_protein_OS=Arion_vulgaris_GN=ORF75073_PE=4_SV=1	-2.18	7.81e-45	4.2e-43	1.02	0.7	0.19	4.28	0	0	-2.69	1.27e-61	8.28e-73	-14.7	7.01e-174	3.4e-169
contig751	Uncharacterized_protein_OS=Crassostrea_gigas_GN=CGI_10013790_PE=4_SV=1	1.55	0.000188	0.000427	-1.78	0.000208	7.19e-05	1.06	0.67	0.82	3.47	0	0	-4.3	1.83e-13	6.92e-12
contig7512	Astacin_OS=Crassostrea_gigas_GN=CGI_10020696_PE=3_SV=1	1	1	1	1	1	1	+ infinite	9.78e-13	2.16e-12	+ infinite	0.000785	0.0015	+ infinite	0.8	0.85
contig75141	Actin_(Fragment)_OS=Perna_viridis_PE=2_SV=1	2.49	0	0	3.67	0	0	4.24	0	0	3.36	0	0	1.75	0	0
contig7529	Nucleolar_GTP-binding_protein_2_OS=Crassostrea_gigas_GN=CGI_10004835_PE=4_SV=1	-2.26	0.09	0.16	1.31	0.46	0.73	7.77	9.46e-14	3.1e-13	2.38	0.00766	0.03	-7.36	0.00318	0.00748
contig75319	Ubiquitin_OS=Ostrea_edulis_PE=2_SV=1	-1.6	1.18e-06	5.85e-06	1.31	0.000842	0.05	6.24	0	0	-1.09	0.32	0.04	-1.62	8.28e-07	6.05e-05
contig7539	not available	9.86	0	0	-1.62	0.12	0.12	7.49	0	0	24.25	0	0	-3.06	0.00224	0.00735
contig7561	Uncharacterized_protein_OS=Lottia_gigantea_GN=LOTGIDRAFT_228270_PE=4_SV=1	-2.87	0.3	0.42	-1.13	0.88	0.86	14.42	1.94e-08	3.21e-08	1.69	0.44	0.61	-28.83	0.08	0.12
contig75724	Putative_C1q_domain_containing_protein_MgC1q43_OS=Mytilus_galloprovincialis_GN=MgC1q43_PE=2_SV=1	3.31	0.36	0.48	-1.38	0.87	0.89	87.38	7.12e-11	1.4e-10	9.72	0.04	0.06	- infinite	0.42	0.49
contig7575	Uncharacterized_protein_(Fragment)_OS=Arion_vulgaris_GN=ORF103320_PE=4_SV=1	1.41	0.24	0.34	1.35	0.33	0.61	4.19	3.64e-08	7.38e-08	2.27	0.0027	0.01	-9.7	0.000205	0.000604
contig7585	THO_complex_subunit_7-like_protein_OS=Crassostrea_gigas_GN=CGI_10007772_PE=4_SV=1	-2.62	8.14e-05	0.000266	-1.09	0.67	0.49	1.32	0.14	0.2	-1.52	0.05	0.02	-11.7	6.78e-11	5.36e-10
contig759	Organic_cation_transporter_protein_OS=Crassostrea_gigas_GN=CGI_10003242_PE=4_SV=1	-1.36	0.13	0.22	-10.18	9.18e-11	2.49e-10	-3.57	3.19e-06	2.96e-06	-1.64	0.02	0.00887	-2.15	0.000808	0.00436
contig761	Uncharacterized_protein_OS=Lottia_gigantea_GN=LOTGIDRAFT_231385_PE=4_SV=1	-2.52	6.67e-06	2.54e-05	-30.73	8.45e-17	4.38e-16	-10.21	1e-13	1.79e-13	-4.2	2.53e-09	1.05e-09	-6.85	2.63e-12	3.89e-11
contig76165	Apextrin-like_protein_OS=Mytilus_galloprovincialis_GN=apelP_PE=2_SV=1	70.18	0	0	-19.18	0.33	0.44	-7.73	0.39	0.41	-4.82	0.45	0.5	19.13	1.3e-05	3.07e-05
contig7630	Uncharacterized_protein_(Fragment)_OS=Octopus_bimaculoides_GN=OCBIM_22003856mg_PE=4_SV=1	-2.61	0.12	0.2	1.79	0.17	0.35	10.91	6.62e-14	1.99e-13	-2.31	0.17	0.17	-5.56	0.03	0.05
contig7633	not available	-1.89	0.11	0.18	-1.03	0.92	0.8	4.7	4.86e-09	1.1e-08	1.01	0.97	0.81	-6.19	0.00112	0.00308
contig7640	Shell_fibrous_prismatic_perlucin-like_protein_1_OS=Mytilus_galloprovincialis_PE=2_SV=1	-2.97	2.04e-19	2.76e-18	-3.47	1.91e-22	7.12e-24	-41.86	8.35e-51	2.08e-50	-2.67	1.39e-16	7.03e-19	-1.08	0.43	0.99
contig7644	Uncharacterized_protein_OS=Octopus_bimaculoides_GN=OCBIM_22039864mg_PE=4_SV=1	1.66	0.22	0.32	2.48	0.02	0.07	8.46	1.27e-10	2.98e-10	2.01	0.09	0.2	-4.58	0.04	0.07
contig7649	Uncharacterized_protein_(Fragment)_OS=Arion_vulgaris_GN=ORF62465_PE=4_SV=1	-4.86	2.52e-05	8.48e-05	-1.82	0.04	0.04	4.89	0	0	-1.43	0.19	0.12	-4.83	2.73e-05	0.000122
contig7670	Zinc_transporter_ZIP14_OS=Crassostrea_gigas_GN=CGI_10006199_PE=4_SV=1	3.31	0.08	0.13	6.79	0.0015	0.00531	9.76	0.000212	0.000284	22.94	1.28e-11	7.7e-11	2.26	0.27	0.3
contig7683	Uncharacterized_protein_OS=Arion_vulgaris_GN=ORF137455_PE=4_SV=1	1.92	0.00962	0.02	1.45	0.18	0.41	4.23	1.85e-09	4.66e-09	3.49	6.21e-08	1.32e-06	-2.16	0.04	0.08
contig7691	Uncharacterized_protein_OS=Lottia_gigantea_GN=LOTGIDRAFT_208144_PE=4_SV=1	-1.44	0.76	0.85	3.57	0.13	0.24	32.31	5.7e-10	1.07e-09	2.85	0.23	0.35	- infinite	0.2	0.26
contig76952	Uncharacterized_protein_(Fragment)_OS=Arion_vulgaris_GN=ORF218917_PE=4_SV=1	-3.44	5.93e-05	0.000194	3.23	6.75e-12	7.23e-10	-28.87	1.55e-09	2.48e-09	-7.42	2.28e-07	2.58e-07	1.42	0.08	0.06
contig77	Ornithine_decarboxylase_antizyme_1_OS=Crassostrea_gigas_GN=CGI_10026239_PE=4_SV=1	-1.01	0.92	1	1.2	0.01	0.32	1.76	3.55e-15	9.55e-14	1.75	0	8.09e-11	-4.09	1.03e-36	4.72e-33
contig7771	Uncharacterized_protein_OS=Crassostrea_gigas_GN=CGI_10006132_PE=4_SV=1	4.97	1.37e-05	4.19e-05	2.16	0.09	0.21	16.11	0	0	5.89	1.99e-06	1.18e-05	-6.31	0.04	0.07
contig77780	Actin_(Fragment)_OS=Modiolus_modiolus_PE=2_SV=1	2.84	1.19e-11	5.36e-11	6.89	0	0	8.23	0	0	5.63	0	0	-1.05	0.8	0.95
contig778	Metalloproteinase_inhibitor_3_OS=Crassostrea_gigas_GN=CGI_10000389_PE=4_SV=1	-4.26	1.29e-18	1.46e-17	-67.39	1.63e-35	1.05e-34	-16.24	1.39e-30	2.85e-30	-6.61	1.16e-23	2.16e-24	-122.18	3.18e-36	5.12e-35
contig779	Metalloproteinase_inhibitor_3_OS=Crassostrea_gigas_GN=CGI_10000389_PE=4_SV=1	4.39	0	0	1.7	0.0022	0.02	-3.33	1.48e-05	1.38e-05	1.8	0.000606	0.00903	4.44	0	0
contig7793	not available	-2.73	2.7e-06	1.05e-05	-1.53	0.02	0.01	1.42	0.03	0.05	-1.07	0.7	0.36	-9.49	2.52e-13	3.32e-12
contig77990	Disintegrin_and_metalloproteinase_domain-containing_protein_10_OS=Crassostrea_gigas_GN=CGI_10022031_PE=4_SV=1	5.99	0.46	0.58	- infinite	0.7	0.79	19.67	0.16	0.18	267.89	1.4e-09	4.54e-09	3.5	0.65	0.7
contig780	Metalloproteinase_inhibitor_3_OS=Crassostrea_gigas_GN=CGI_10000389_PE=4_SV=1	-128.7	2.6e-59	3.21e-58	-276.63	5.3e-60	4.88e-59	-2842.32	1.42e-60	4.77e-60	-967.74	1.86e-60	1.22e-59	-13998.4	1.25e-60	2.19e-59
contig781	Myosin_heavy_chain,_striated_muscle_OS=Crassostrea_gigas_GN=CGI_10025109_PE=4_SV=1	-1.46	0.04	0.08	3.37	0	0	17.78	0	0	-1.08	0.65	0.33	-5.03	4.49e-10	6.08e-09
contig782	Myosin_heavy_chain_(Fragment)_OS=Mytilus_galloprovincialis_GN=MHC_PE=2_SV=1	-1.51	5.91e-05	0.000233	3.23	0	0	12.45	0	0	1.37	0.000349	0.03	-2.63	7.77e-16	2.67e-13
contig7820	NAD-dependent_alcohol_dehydrogenase_OS=Crassostrea_gigas_GN=CGI_10027939_PE=4_SV=1	-1.28	0.1	0.18	-1.28	0.1	0.05	4.99	0	0	1.76	5.24e-06	0.000489	-4.37	1.49e-12	4.3e-11
contig783	Myosin_heavy_chain,_striated_muscle_OS=Crassostrea_gigas_GN=CGI_10025109_PE=4_SV=1	-257.24	0.04	0.07	-44.41	0.04	0.08	64.94	0	0	7.1	1.16e-05	5e-05	-27.54	0.05	0.07
contig784	Myosin_heavy_chain_OS=Pecten_maximus_PE=2_SV=1	-103.04	0.00946	0.02	-10.31	0.02	0.04	40.81	0	0	4.98	2.79e-05	0.000143	-88.25	0.00964	0.02
contig785	Putative_C1q_domain_containing_protein_MgC1q3_OS=Mytilus_galloprovincialis_GN=MgC1q3_PE=2_SV=1	-1.56	5.92e-13	8.12e-12	-4.03	1.05e-64	1.24e-69	-11.71	3.32e-107	1.2e-107	-3.31	1.89e-53	1.77e-60	-1.63	6.29e-15	8.78e-11
contig7850	Conopeptide_OS=Conus_lenavati_PE=4_SV=1	-1.8	0.05	0.1	-1.44	0.21	0.2	5.22	2.22e-16	1.24e-15	1.65	0.03	0.14	-5.95	3.56e-05	0.000139
contig7859	not available	-3.09	0.01	0.03	1.15	0.67	0.92	7.08	1.33e-15	5.96e-15	1.13	0.71	0.99	-50.76	5.48e-05	0.000144
contig7860	RNA-binding_protein_24-A_OS=Crassostrea_gigas_GN=CGI_10025179_PE=4_SV=1	-2.52	0.1	0.17	1.52	0.3	0.53	12.2	0	0	1.26	0.58	0.82	-41.89	0.00208	0.00437
contig789	G_protein_B_subunit_OS=Ostrea_edulis_PE=2_SV=1	-1.23	0.7	0.81	-1.73	0.36	0.41	7.62	3.51e-08	6.09e-08	2.44	0.04	0.09	-101.14	0.00726	0.01
contig79	WD_repeat-containing_protein_78_OS=Crassostrea_gigas_GN=CGI_10007892_PE=4_SV=1	+ infinite	0.78	0.86	+ infinite	0	0	+ infinite	0.84	0.85	+ infinite	0.51	0.58	+ infinite	0.1	0.14
contig7902	Uncharacterized_protein_(Fragment)_OS=Lottia_gigantea_GN=LOTGIDRAFT_199269_PE=4_SV=1	-1.82	0.000361	0.00114	-62.86	1.31e-21	8.41e-21	- infinite	1.34e-22	4.1e-22	-5597.08	1.38e-22	8.07e-22	-216.48	2.59e-22	2.56e-21
contig792	Uncharacterized_protein_OS=Octopus_bimaculoides_GN=OCBIM_22004749mg_PE=4_SV=1	-1.05	0.75	0.86	-1.24	0.21	0.14	2.18	1.63e-07	4.67e-07	1.28	0.12	0.48	-6.9	4.91e-12	6.89e-11
contig7928	Uncharacterized_protein_OS=Octopus_bimaculoides_GN=OCBIM_22028054mg_PE=4_SV=1	-5.82	2.2e-10	1.28e-09	-3.19	8.12e-07	6.58e-07	-2.52	4.82e-05	4.07e-05	-5.84	2.96e-10	2.12e-10	-8.31	6.03e-12	7.01e-11
contig7929	not available	1.11	0.72	0.8	-2.29	0.03	0.04	4.16	4.37e-09	1.04e-08	2.17	0.00268	0.02	-1.08	0.81	1
contig79352	Uncharacterized_protein_(Fragment)_OS=Arion_vulgaris_GN=ORF151729_PE=4_SV=1	3.75	0.52	0.63	1.6	0.85	0.92	18.03	0.08	0.09	890.46	0	0	5.47	0.37	0.43
contig794	Ras_GTPase-activating_protein-binding_protein_2_OS=Crassostrea_gigas_GN=CGI_10005086_PE=4_SV=1	-1.21	0.36	0.49	-1.27	0.26	0.2	2.24	6.37e-06	1.43e-05	1.1	0.63	0.94	-15.8	7.96e-11	5.45e-10
contig7941	Uncharacterized_protein_OS=Arion_vulgaris_GN=ORF105873_PE=4_SV=1	8.39	0.01	0.03	4.93	0.11	0.21	19.67	0.000264	0.00034	41.99	1.26e-09	4.92e-09	1.35	0.82	0.83
contig7944	Uncharacterized_protein_OS=Crassostrea_gigas_GN=CGI_10016482_PE=4_SV=1	-3.03	0.27	0.39	14.66	1.63e-10	1.5e-09	-20.58	0.08	0.09	-9.64	0.11	0.14	-1.18	0.83	0.93
contig7983	Uncharacterized_protein_OS=Arion_vulgaris_GN=ORF153098_PE=4_SV=1	-3.14	2.08e-06	8.1e-06	-2.7	2.14e-05	1.74e-05	1.39	0.06	0.09	-1.52	0.04	0.01	-4.72	1.19e-08	1.19e-07
contig7994	Uncharacterized_protein_OS=Crassostrea_gigas_GN=CGI_10013101_PE=4_SV=1	-1.29	0.17	0.28	-1.62	0.02	0.01	-1.94	0.00245	0.00209	1.32	0.1	0.4	-5.83	7.12e-10	7.83e-09
contig7999	not available	-5.88	0.01	0.03	-5.05	0.02	0.03	24.75	0	0	-2.32	0.13	0.13	-141.86	0.00164	0.00343
contig8	Uncharacterized_protein_OS=Crassostrea_gigas_GN=CGI_10000010_PE=4_SV=1	-3.46	0	0	1.5	0	0	-7.65	0	0	-7.12	0	0	-1.29	2.81e-45	1.01e-23
contig80	Shell_fibrous_prismatic_perlucin-like_protein_1_OS=Mytilus_galloprovincialis_PE=2_SV=1	-2.48	0.00407	0.00991	-6.04	1.32e-05	2.57e-05	-129.23	2.45e-08	3.59e-08	-121	2.45e-08	6.5e-08	-21.06	1.43e-07	5.5e-07
contig8002	Uncharacterized_protein_OS=Lottia_gigantea_GN=LOTGIDRAFT_200884_PE=3_SV=1	-1.59	0.12	0.2	1	1	0.82	5.15	6.66e-16	3.63e-15	1.75	0.02	0.08	-3.57	0.000656	0.00239
contig8015	Tripartite_motif-containing_protein_45_OS=Crassostrea_gigas_GN=CGI_10018146_PE=4_SV=1	3.61	1.38e-05	4.14e-05	8.93	0	0	1.71	0.16	0.2	10.07	0	0	-1.42	0.42	0.59
contig8020	not available	-6.89	0.03	0.06	-3.03	0.11	0.16	20.95	0	0	-2.22	0.22	0.22	-483.67	0.00646	0.01
contig8021	PU-F1_OS=Pinctada_fucata_PE=2_SV=1	-51.75	1.04e-12	6.7e-12	-58.88	9.03e-13	4.84e-12	-1.31	0.21	0.19	-1.35	0.15	0.07	-55.88	9.42e-13	6.09e-12
contig8032	Uncharacterized_protein_OS=Lottia_gigantea_GN=LOTGIDRAFT_214609_PE=4_SV=1	-1.36	0.67	0.78	3.17	0.03	0.08	5.7	0.000601	0.000823	9.96	3.11e-08	1.78e-07	1.46	0.53	0.53
contig8033	Uncharacterized_protein_OS=Lottia_gigantea_GN=LOTGIDRAFT_214609_PE=4_SV=1	-1.64	0.03	0.06	-2.81	9.44e-05	9.4e-05	1.05	0.82	0.92	-1.18	0.43	0.24	-9.49	1.49e-09	1.07e-08
contig8045	not available	-2.73	0.000451	0.00132	-3.55	4.9e-05	6.39e-05	-548.99	1.54e-10	2.88e-10	-342.68	1.64e-10	5.44e-10	- infinite	1.36e-10	6.24e-10
contig805	Rho_GDP-dissociation_inhibitor_1_OS=Crassostrea_gigas_GN=CGI_10019175_PE=4_SV=1	-2.98	6.5e-12	4.96e-11	-2	1.34e-06	2.76e-07	2.89	0	0	-2.15	2.13e-07	1.26e-08	-10.34	1.18e-24	5.23e-23
contig80507	Uncharacterized_protein_OS=Lottia_gigantea_GN=LOTGIDRAFT_165383_PE=4_SV=1	14.54	0	0	5.52	4.03e-06	3.03e-05	1.21	0.73	0.78	-1.08	0.88	0.77	1.07	0.9	0.85
contig8068	not available	-1.6	0.71	0.81	1.48	0.71	0.84	62.25	0	0	5.38	0.04	0.07	1.17	0.88	0.88
contig809	Uncharacterized_protein_OS=Arion_vulgaris_GN=ORF72961_PE=4_SV=1	-2	0.000343	0.00107	-1.37	0.07	0.05	4.7	0	0	1.39	0.03	0.21	-13.23	1.02e-14	1.25e-13
contig81	Shell_fibrous_prismatic_perlucin-like_protein_1_OS=Mytilus_galloprovincialis_PE=2_SV=1	-38.35	7.36e-16	5.8e-15	-1589.02	5.6e-17	4.29e-16	- infinite	5.23e-17	1.53e-16	- infinite	5.23e-17	2.72e-16	- infinite	5.23e-17	3.78e-16
contig810	Uncharacterized_protein_(Fragment)_OS=Octopus_bimaculoides_GN=OCBIM_22021229mg_PE=4_SV=1	-2.48	0.000245	0.000751	-1.66	0.02	0.02	4.46	0	0	2.04	2.4e-05	0.000653	-21.15	1.8e-11	1.21e-10
contig81030	not available	-2.55	1.87e-13	1.74e-12	-1.85	1.83e-07	1.52e-08	-9.28	1.7e-32	2.41e-32	-3.85	1.32e-20	3.09e-22	-3.08	6.09e-17	1.45e-14
contig81054	Actin_(Fragment)_OS=Perna_viridis_PE=2_SV=1	3.16	0	0	4.03	0	0	3.59	0	0	2.23	0	0	2.04	0	0
contig811	Uncharacterized_protein_OS=Lottia_gigantea_GN=LOTGIDRAFT_200105_PE=4_SV=1	-1.66	0.03	0.07	1.01	0.96	0.79	2.98	1.06e-09	3.44e-09	1.77	0.0021	0.02	-4.52	1.88e-06	1.14e-05
contig8113	Uncharacterized_protein_(Fragment)_OS=Arion_vulgaris_GN=ORF73729_PE=4_SV=1	1.8	0.4	0.51	2.5	0.17	0.32	20.94	7.45e-11	1.57e-10	5.74	0.00217	0.00593	-3.81	0.26	0.34
contig8140	Uncharacterized_protein_OS=Arion_vulgaris_GN=ORF38256_PE=3_SV=1	9.66	5.62e-10	2.74e-09	9.32	5.71e-09	5.36e-08	1.96	0.24	0.28	1.62	0.39	0.58	6.6	2.55e-06	4.53e-06
contig81589	Uncharacterized_protein_OS=Lottia_gigantea_GN=LOTGIDRAFT_138707_PE=4_SV=1	170.69	4.68e-06	1.58e-05	325.5	1.17e-09	6.09e-09	119.16	0.00102	0.00126	354.34	3.66e-10	1.25e-09	295.26	2.17e-09	8.81e-09
contig81626	Embryonic_polyadenylate-binding_protein_B_OS=Crassostrea_gigas_GN=CGI_10008615_PE=4_SV=1	1.87	1.15e-07	3.42e-07	1.13	0.36	0.86	2.95	0	0	2.38	1.12e-13	2.16e-10	-6.06	4.96e-15	1.39e-13
contig8195	CCR4-NOT_transcription_complex_subunit_10_OS=Crassostrea_gigas_GN=CGI_10019206_PE=4_SV=1	1.15	0.79	0.86	3.87	0.00125	0.00572	16.7	0	0	5.95	4.31e-06	2.34e-05	-2.3	0.23	0.34
contig8198	Uncharacterized_protein_OS=Lottia_gigantea_GN=LOTGIDRAFT_151397_PE=4_SV=1	1.48	0.29	0.4	1.66	0.17	0.37	6.23	2.55e-09	5.5e-09	4.79	1.59e-07	1.65e-06	-4.36	0.02	0.04
contig8199	not available	2.51	0.0095	0.02	1.99	0.07	0.2	5.11	2.4e-06	3.91e-06	7.7	3.05e-12	5.37e-11	-1.57	0.37	0.52
contig8207	Splicing_factor,_arginine/serine-rich_4_OS=Crassostrea_gigas_GN=CGI_10002568_PE=4_SV=1	-2.12	0.04	0.08	-1.69	0.13	0.14	4.57	1.37e-10	3.94e-10	1.43	0.21	0.46	-6.68	0.000189	0.000618
contig8208	Myotubularin-related_protein_14_OS=Crassostrea_gigas_GN=CGI_10027075_PE=4_SV=1	-2.45	5.98e-05	0.000203	-1.76	0.006	0.00426	2.93	1.32e-12	6.86e-12	-1	0.98	0.58	-10.32	5.46e-12	5.47e-11
contig8220	Uncharacterized_protein_OS=Lottia_gigantea_GN=LOTGIDRAFT_221850_PE=4_SV=1	-2.38	0.00298	0.00749	1.64	0.02	0.1	10.33	0	0	1.15	0.53	0.92	-6.73	1.4e-06	6.79e-06
contig8221	Uncharacterized_protein_OS=Octopus_bimaculoides_GN=OCBIM_22008502mg_PE=4_SV=1	-2.39	0.000169	0.000534	1.07	0.69	0.95	6.52	0	0	1.18	0.36	0.82	-4.67	4.56e-08	3.89e-07
contig8244	Malate_dehydrogenase_OS=Mytilus_trossulus_PE=2_SV=1	-1.36	0.00136	0.00425	-2.9	1.93e-18	6.07e-20	4.17	0	0	1.32	0.00148	0.09	-3.02	1.15e-19	6.35e-17
contig8267	Uncharacterized_protein_OS=Crassostrea_gigas_GN=CGI_10014414_PE=4_SV=1	12.81	0	0	1.9	0.00675	0.04	1.39	0.23	0.28	2.84	1.75e-06	3.27e-05	1.22	0.44	0.36
contig8277	Vigilin_OS=Crassostrea_gigas_GN=CGI_10027157_PE=4_SV=1	1	0.99	0.99	2.1	0.02	0.07	8.12	2.22e-16	1.24e-15	3.83	1.08e-06	1.19e-05	-2.69	0.04	0.08
contig82803	Actin_type_2_(Fragment)_OS=Ostrea_chilensis_GN=act2_PE=3_SV=1	3.92	0	0	5.37	0	0	3.42	0	0	2.77	0	0	2.04	0	0
contig8292	Uncharacterized_protein_OS=Lottia_gigantea_GN=LOTGIDRAFT_194798_PE=4_SV=1	2.92	0.03	0.06	2.75	0.05	0.13	27.07	0	0	4.4	0.00179	0.00576	5.16	0.000198	0.000324
contig82984	Uncharacterized_protein_OS=Octopus_bimaculoides_GN=OCBIM_22031093mg_PE=4_SV=1	-1.55	0.03	0.05	-1.56	0.03	0.02	-5.95	1.7e-09	2.1e-09	-1.97	0.00152	0.000516	-1.78	0.00494	0.02
contig83125	PDZ_domain-containing_protein-1_OS=Mytilus_coruscus_PE=2_SV=1	3.07	0	0	2.28	0	0	4.1	0	0	2.9	0	0	-1.49	0.000182	0.00399
contig833	39S_ribosomal_protein_L11,_mitochondrial_OS=Crassostrea_gigas_GN=CGI_10005719_PE=3_SV=1	-1.43	5.27e-08	3.76e-07	-7.51	1.06e-79	2.38e-82	-1	0.94	0.68	-1.36	3.36e-06	9e-10	1.48	7.97e-13	0
contig8333	not available	-1.22	0.41	0.54	1.96	0.00071	0.00778	2.17	0.00023	0.000422	-1.14	0.6	0.39	-132.08	1.48e-09	6.5e-09
contig8334	Pantetheinase_OS=Crassostrea_gigas_GN=CGI_10022857_PE=4_SV=1	-1.27	0.18	0.29	1.97	1.79e-06	9.66e-05	-1.09	0.64	0.57	-1.7	0.00559	0.00167	-600.83	1.79e-17	1.35e-16
contig8335	Aspartate_aminotransferase,_mitochondrial_OS=Crassostrea_gigas_GN=CGI_10027059_PE=4_SV=1	-2.12	0.13	0.22	- infinite	0.000613	0.00173	9.78	2.22e-16	6.32e-16	6.81	3.51e-12	7.33e-11	-2.63	0.07	0.13
contig8345	Uncharacterized_protein_OS=Crassostrea_gigas_GN=CGI_10010934_PE=4_SV=1	122.67	1.96e-08	8.76e-08	12.17	0.13	0.22	28.28	0.03	0.03	41.46	0.00256	0.00487	20.83	0.03	0.05
contig8351	Cat_eye_syndrome_critical_region_protein_5_OS=Crassostrea_gigas_GN=CGI_10027078_PE=4_SV=1	-1.62	0.09	0.15	1.54	0.06	0.22	13.52	0	0	4.53	2.22e-16	2.96e-14	-2.05	0.02	0.05
contig8370	Serine/threonine-protein_kinase_phg2_OS=Crassostrea_gigas_GN=CGI_10012078_PE=3_SV=1	-1.14	0.72	0.83	2.29	0.00497	0.03	5.83	3.04e-11	8.55e-11	2.1	0.01	0.05	-8.79	0.000785	0.00207
contig83701	not available	23.35	0	0	12.95	0	0	-1.81	0.00012	8.17e-05	2.14	1.68e-12	3.89e-09	-1.08	0.56	0.99
contig8371	Uncharacterized_protein_OS=Octopus_bimaculoides_GN=OCBIM_22034331mg_PE=4_SV=1	-1.55	0.33	0.45	1.81	0.09	0.24	5.95	3.4e-09	7.26e-09	1.19	0.66	0.91	-8.73	0.00332	0.00756
contig8397	Uncharacterized_protein_(Fragment)_OS=Octopus_bimaculoides_GN=OCBIM_22029293mg_PE=4_SV=1	-2.18	0.00116	0.00318	1.65	0.00448	0.04	3.38	9.66e-14	5.14e-13	-1.62	0.03	0.01	-6.2	1.95e-08	1.45e-07
contig84003	Uncharacterized_protein_OS=Lottia_gigantea_GN=LOTGIDRAFT_234336_PE=4_SV=1	-56.38	0	0	-1.79	0	0	-3.14	0	0	-3.23	0	0	-1.41	3,04E-312	1.13e-203
contig8419	Uncharacterized_protein_OS=Lottia_gigantea_GN=LOTGIDRAFT_235309_PE=4_SV=1	-2.77	0.00879	0.02	3.84	1.36e-09	4.29e-08	-87.19	3.23e-06	4.2e-06	-18.55	1.27e-05	2.24e-05	1.13	0.67	0.58
contig84264	Uncharacterized_protein_OS=Crassostrea_gigas_GN=CGI_10015342_PE=4_SV=1	51.74	0.05	0.09	53.63	0.06	0.11	1674.94	0	0	784.14	1.35e-13	6.07e-13	79.76	0.02	0.03
contig8438	not available	-1.71	0.2	0.31	-1.94	0.13	0.16	7.27	5.42e-14	1.86e-13	2.5	0.0025	0.01	-2.45	0.05	0.11
contig8458	Ryanodine_receptor_44F_OS=Crassostrea_gigas_GN=CGI_10019325_PE=4_SV=1	-1.67	0.67	0.78	2.57	0.28	0.43	47.08	7.77e-15	2.12e-14	1.57	0.65	0.78	-9.38	0.26	0.33
contig84585	Actin_(Fragment)_OS=Mytilus_edulis_PE=2_SV=1	2.59	0	0	3.05	0	0	3.2	0	0	4.4	0	0	2.81	0	0
contig846	Cathepsin_L_OS=Crassostrea_gigas_GN=CGI_10010587_PE=3_SV=1	2.02	0.00366	0.00785	3.24	1.76e-07	3.76e-06	14.73	0	0	3.31	1.16e-07	2.51e-06	1.47	0.14	0.12
contig8460	Ryanodine_receptor_44F_OS=Crassostrea_gigas_GN=CGI_10019325_PE=4_SV=1	-4.13	0.02	0.03	1.03	0.95	0.92	10.16	0	0	-1.76	0.23	0.2	-9.87	0.00231	0.00535
contig8464	not available	+ infinite	0.8	0.88	+ infinite	6.34e-10	3.3e-09	1	1	1	+ infinite	0.49	0.57	1	1	1
contig8470	DnaJ-like_protein_subfamily_B_member_4_OS=Crassostrea_gigas_GN=CGI_10009495_PE=4_SV=1	-1.35	0.5	0.63	1.48	0.31	0.55	8.07	1.38e-12	3.98e-12	1.56	0.25	0.46	-10.62	0.00351	0.00773
contig84797	Uncharacterized_protein_OS=Arion_vulgaris_GN=ORF83277_PE=4_SV=1	3.61	0.42	0.54	412.75	0	0	- infinite	0.52	0.54	1.75	0.77	0.85	2.55	0.59	0.64
contig8482	Tyramine_beta-hydroxylase_OS=Crassostrea_gigas_GN=CGI_10017108_PE=4_SV=1	3.72	0.16	0.25	1.73	0.63	0.78	6.68	0.04	0.05	35.37	1.53e-09	6.1e-09	-1.39	0.82	0.89
contig8487	TNF_receptor-associated_factor_2_OS=Crassostrea_gigas_GN=CGI_10008964_PE=4_SV=1	3.13	0.00155	0.00366	-1.2	0.72	0.69	1.12	0.82	0.87	6.4	9.79e-09	9.58e-08	1.19	0.7	0.66
contig84959	Uncharacterized_protein_OS=Crassostrea_gigas_GN=CGI_10012792_PE=4_SV=1	5.15	0	0	3.52	1.64e-10	8.55e-09	15.66	0	0	12.78	0	0	-2.57	0.00444	0.01
contig85162	Uncharacterized_protein_(Fragment)_OS=Lottia_gigantea_GN=LOTGIDRAFT_58045_PE=4_SV=1	+ infinite	0.7	0.8	+ infinite	0.3	0.41	+ infinite	0.6	0.62	+ infinite	1.44e-09	4.52e-09	+ infinite	0.8	0.85
contig853	not available	-4.17	3.49e-08	1.67e-07	-4.71	9.74e-09	1.26e-08	-3.78	3.26e-07	2.97e-07	-4.8	8.57e-09	5.04e-09	-13.04	8.19e-13	8.13e-12
contig8555	not available	-1.35	0.09	0.17	-5.95	7.17e-11	1.11e-10	1.66	0.00151	0.00294	1.55	0.00402	0.05	-4.3	4e-09	5.02e-08
contig8571	Caprin-1_OS=Crassostrea_gigas_GN=CGI_10010975_PE=4_SV=1	3.49	5.14e-08	1.91e-07	2.47	0.000409	0.00349	2.13	0.00783	0.01	3.59	8.24e-08	1.57e-06	-15.6	3.92e-05	0.000117
contig85715	not available	1.46	0.87	0.93	181.97	3.08e-13	2.08e-12	43.61	0.00174	0.00215	129.23	1.51e-09	5.04e-09	-8.51	0.64	0.71
contig8589	Carnitine_O-palmitoyltransferase_2,_mitochondrial_OS=Crassostrea_gigas_GN=CGI_10010810_PE=3_SV=1	-1.58	1.5e-38	1.69e-36	1.05	0.09	0.35	-14.02	0	0	-5.96	1.77e-258	1.29e-277	-2.61	6.94e-123	9.53e-107
contig860	Apextrin-like_protein_OS=Mytilus_galloprovincialis_GN=apelP_PE=2_SV=1	-2.39	4.55e-31	1.2e-29	-2.49	1.52e-32	5.65e-37	-11.05	1.54e-91	6.95e-92	-4.69	6.01e-63	3.02e-68	-3.68	1.08e-52	2.38e-47
contig86102	Uncharacterized_protein_OS=Octopus_bimaculoides_GN=OCBIM_22033991mg_PE=4_SV=1	-9.45	1.29e-126	3.71e-125	-1.27	8.49e-06	5.34e-09	-2.76	1.42e-49	4.09e-51	-3	2.32e-58	2.69e-67	-1.49	6.9e-13	1.12e-08
contig86109	Beta-actin_(Fragment)_OS=Patella_caerulea_PE=2_SV=1	3.86	0	0	6.86	0	0	2.81	0	0	2.09	3.57e-11	4.16e-08	4.79	0	0
contig8613	Smoothelin-like_protein_1_OS=Crassostrea_gigas_GN=CGI_10022356_PE=4_SV=1	-4.45	0.00187	0.00472	1.1	0.76	1	11.91	0	0	-1.43	0.31	0.24	-11.39	0.000109	0.000328
contig86338	Uncharacterized_protein_OS=Crassostrea_gigas_GN=CGI_10027397_PE=4_SV=1	-1.01	0.93	0.99	-2.31	1.63e-08	3.32e-09	-8.2	1.21e-22	1.98e-22	-3.85	3.79e-15	3.7e-16	-1.26	0.07	0.26
contig8636	not available	-2.11	0.03	0.06	-1.48	0.22	0.22	5.21	5.53e-14	2.2e-13	-1.75	0.1	0.07	-11.73	1.44e-05	4.88e-05
contig86368	Actin_(Fragment)_OS=Perna_viridis_PE=2_SV=1	1.7	0	0	4.23	0	0	3.07	0	0	4.08	0	0	1.26	0	0
contig86381	BTB_and_MATH_domain-containing_protein_36_OS=Crassostrea_gigas_GN=CGI_10026454_PE=4_SV=1	2433.85	0	0	33.25	0.03	0.07	- infinite	0.7	0.72	9.72	0.31	0.39	1.12	0.97	0.98
contig8648	Uncharacterized_protein_OS=Crassostrea_gigas_GN=CGI_10015380_PE=4_SV=1	-2.69	7.96e-05	0.00026	-7.02	5.26e-09	1.07e-08	-4.08	1.56e-06	1.5e-06	-7.14	4.86e-09	4.99e-09	-3.24	9.71e-06	6.74e-05
contig8671	Uncharacterized_protein_(Fragment)_OS=Arion_vulgaris_GN=ORF148882_PE=4_SV=1	1.23	0.000147	0.000255	1.12	0.05	0.82	-2.12	7.6e-25	8.56e-26	-4.95	2.11e-71	4.01e-77	2.05	0	0
contig8678	Fibroblast_growth_factor_receptor_2_OS=Crassostrea_gigas_GN=CGI_10024850_PE=4_SV=1	-1.63	0.68	0.78	1.01	0.99	0.97	32.12	7.19e-11	1.47e-10	6.33	0.00913	0.02	-2.27	0.52	0.63
contig8679	Uncharacterized_protein_OS=Crassostrea_gigas_GN=CGI_10005971_PE=4_SV=1	-1.72	0.75	0.84	1.63	0.72	0.84	-20.33	0.39	0.41	- infinite	0.35	0.42	38.91	1.38e-08	4.56e-08
contig869	Uncharacterized_protein_OS=Crassostrea_gigas_GN=CGI_10019524_PE=4_SV=1	-1.83	0.15	0.23	-1.15	0.7	0.64	5.56	2.04e-10	5.28e-10	2.88	0.000213	0.00149	-2.8	0.03	0.06
contig8695	Major_egg_antigen_OS=Crassostrea_gigas_GN=CGI_10016020_PE=3_SV=1	-1.99	0.07	0.13	1.55	0.13	0.33	5.07	3.24e-11	9.59e-11	-2	0.07	0.06	-3.75	0.00361	0.00993
contig8697	Nacre_apextrin-like_protein_1_OS=Mytilus_galloprovincialis_PE=2_SV=1	-3.38	2.19e-06	8.38e-06	1.42	0.04	0.21	-7.76	8.37e-10	1.14e-09	-3.18	6.38e-06	2.8e-06	-1.26	0.23	0.48
contig8707	Cytochrome_c_oxidase_subunit_2_OS=Haliotis_discus_hannai_GN=cox2_PE=3_SV=1	-2.52	0.0011	0.003	-3.21	0.000149	0.000183	-21.91	4.21e-09	6.31e-09	-15.75	9.36e-09	1.75e-08	-2.53	0.00112	0.00474
contig871	Uncharacterized_protein_OS=Lottia_gigantea_GN=LOTGIDRAFT_230493_PE=4_SV=1	-19.71	8.3e-81	1.34e-79	-1.53	4.25e-08	2.33e-10	-7.8	7.38e-62	3.7e-62	-12.71	8.25e-74	1.89e-75	-26.56	6.63e-84	1.01e-81
contig873	not available	-4.3	0	0	-1.31	1.53e-26	6.34e-45	-15.88	0	0	-1.86	8.19e-113	7.18e-153	1.58	0	0
contig874	Uncharacterized_protein_(Fragment)_OS=Octopus_bimaculoides_GN=OCBIM_22008664mg_PE=4_SV=1	-2.49	0.00278	0.00703	-1.25	0.39	0.33	12.21	0	0	-1.04	0.89	0.61	-21.23	4.43e-08	1.86e-07
contig87417	E3_ubiquitin-protein_ligase_TRIM37_OS=Crassostrea_gigas_GN=CGI_10017394_PE=4_SV=1	-1.17	0.98	1	1737.97	0	0	- infinite	0.84	0.85	8.54	0.63	0.7	- infinite	0.84	0.88
contig8776	Putative_C1q_domain_containing_protein_MgC1q23_OS=Mytilus_galloprovincialis_GN=MgC1q23_PE=2_SV=1	15.39	4.44e-16	3.46e-15	9.32	1.14e-08	9.91e-08	-4.18	0.14	0.15	4.39	0.00144	0.00475	9.98	7.67e-10	1.98e-09
contig87776	not available	1.54	0.12	0.18	1.48	0.16	0.39	4.65	2.21e-10	6.14e-10	2.12	0.00452	0.02	1.3	0.36	0.31
contig8781	Collagen_alpha-3(VI)_chain_OS=Crassostrea_gigas_GN=CGI_10015798_PE=4_SV=1	-4.68	0.62	0.73	3.61	0.4	0.55	39.43	0.000194	0.000248	30.63	0.00037	0.000806	105.67	7.79e-13	4.17e-12
contig882	Uncharacterized_protein_OS=Crassostrea_gigas_GN=CGI_10000103_PE=4_SV=1	-6.18	2.03e-11	1.29e-10	-1.73	0.00395	0.00246	-45.76	1.18e-16	3.17e-16	-26.98	4.99e-16	1.47e-15	-3.59	3.81e-08	4.52e-07
contig883	Uncharacterized_protein_OS=Crassostrea_gigas_GN=CGI_10000103_PE=4_SV=1	-5.43	1.25e-10	7.54e-10	-1.55	0.02	0.01	-32.89	4.46e-16	1.14e-15	-83.16	5.08e-17	2.21e-16	-3.41	9.95e-08	1.13e-06
contig88470	Uncharacterized_protein_OS=Octopus_bimaculoides_GN=OCBIM_22014361mg_PE=4_SV=1	1438.52	4.06e-08	1.73e-07	10.9	0.69	0.78	- infinite	0.89	0.9	- infinite	0.89	0.91	- infinite	0.89	0.92
contig885	Uncharacterized_protein_(Fragment)_OS=Lottia_gigantea_GN=LOTGIDRAFT_142532_PE=4_SV=1	-6.68	2.04e-08	9.74e-08	-1.84	0.00991	0.00841	-39.96	1.35e-11	2.59e-11	-24.4	3.69e-11	9.02e-11	-21.39	5e-11	3.19e-10
contig88526	Uncharacterized_protein_OS=Octopus_bimaculoides_GN=OCBIM_22025285mg_PE=4_SV=1	11.46	0.09	0.16	65.2	1.85e-05	6.64e-05	37.3	0.00414	0.00502	360.95	0	0	-1.67	0.86	0.91
contig88527	Uncharacterized_protein_OS=Octopus_bimaculoides_GN=OCBIM_22025285mg_PE=4_SV=1	3.82	0.37	0.49	33.62	0.000217	0.000696	18.03	0.02	0.02	145.33	4e-15	2.14e-14	-7.51	0.58	0.66
contig88611	not available	-5.33	0	0	-1.21	1.12e-39	1.12e-82	-15.24	0	0	-1.32	4.4e-76	2.56e-148	2.14	0	0
contig8868	Uncharacterized_protein_OS=Lottia_gigantea_GN=LOTGIDRAFT_135638_PE=3_SV=1	-2.18	0.04	0.07	-1.06	0.86	0.74	4.12	7.57e-09	1.76e-08	1.68	0.06	0.19	-3.27	0.00478	0.01
contig8882	MACPF_domain_containing_protein_OS=Mytilus_galloprovincialis_GN=macp_PE=2_SV=1	-1.82	0.15	0.24	2.63	0.000795	0.00541	3.65	1.02e-05	1.73e-05	7.8	0	0	-4.82	0.00422	0.01
contig8883	MACPF_domain_containing_protein_OS=Mytilus_galloprovincialis_GN=macp_PE=2_SV=1	-2.34	0.04	0.08	2.27	0.00303	0.02	3.29	1.75e-05	3.03e-05	8.21	0	0	-2.18	0.05	0.11
contig8884	MACPF_domain_containing_protein_OS=Mytilus_galloprovincialis_GN=macp_PE=2_SV=1	-1.1	0.86	0.93	3.29	0.00273	0.01	4.89	7.61e-05	0.000114	12.98	0	0	-1.75	0.35	0.48
contig8885	MACPF_domain_containing_protein_OS=Mytilus_galloprovincialis_GN=macp_PE=2_SV=1	-1.87	0.1	0.18	3.83	3.87e-08	7.44e-07	4.17	5.18e-08	1.02e-07	11.93	0	0	-1.04	0.91	0.95
contig89	not available	-20.18	3.83e-39	4.77e-38	-22.29	1.55e-39	4.04e-39	-77.38	2.77e-43	8.05e-43	-12.11	2.7e-35	1.05e-35	-22.87	9e-40	3.8e-38
contig8909	Putative_C1q_domain_containing_protein_MgC1q89_OS=Mytilus_galloprovincialis_GN=MgC1q89_PE=2_SV=1	-2.84	0.29	0.41	37.91	0	0	-1.11	0.9	0.89	1.16	0.85	0.98	-1.05	0.94	1
contig8938	Integrin_alpha-8_OS=Crassostrea_gigas_GN=CGI_10012356_PE=3_SV=1	-1.29	0.88	0.93	-1.34	0.86	0.88	53.08	1.42e-08	2.24e-08	3.33	0.32	0.43	-9.47	0.44	0.52
contig894	Matrix_metalloproteinase-19_OS=Crassostrea_gigas_GN=CGI_10022083_PE=4_SV=1	4.99	0	0	1.72	1.15e-06	0.000145	3.59	0	0	8.96	0	0	2.12	4.22e-13	2.64e-14
contig895	Matrix_metalloproteinase-19_OS=Crassostrea_gigas_GN=CGI_10022083_PE=4_SV=1	4.94	0	0	-3.56	0.000123	0.000167	1.53	0.06	0.08	1.39	0.13	0.4	-14.51	4.68e-08	2.14e-07
contig8968	Uncharacterized_protein_OS=Lottia_gigantea_GN=LOTGIDRAFT_151884_PE=4_SV=1	-2.45	3.24e-18	4.66e-17	1.62	4.2e-11	2.79e-07	-2.87	7.38e-21	3.64e-21	-2.25	2.15e-15	2.79e-18	-7.59	2.12e-45	1.41e-42
contig898	Uncharacterized_protein_OS=Lottia_gigantea_GN=LOTGIDRAFT_200623_PE=4_SV=1	-2.74	0.07	0.13	-1.05	0.91	0.82	6.28	9.51e-09	1.89e-08	1.33	0.49	0.73	-7.97	0.00706	0.02
contig89943	Shell_protein-5_OS=Mytilus_coruscus_PE=2_SV=1	-17.06	4.65e-33	5.54e-32	-6.1	5.04e-24	2.03e-24	-1.67	7.24e-05	4.25e-05	-4.18	6.38e-19	3.73e-20	-19.44	1.02e-33	3.86e-32
contig8995	Uncharacterized_protein_OS=Lottia_gigantea_GN=LOTGIDRAFT_176890_PE=4_SV=1	-1.82	0.00116	0.00328	1.19	0.25	0.67	6.97	0	0	1.36	0.04	0.25	-3.78	4.8e-09	7.07e-08
contig8996	not available	-2.82	0.00111	0.00299	1.71	0.01	0.07	8.98	0	0	1.42	0.12	0.36	-4.84	2.34e-05	0.000106
contig9	Rhodopsin,_G0-coupled_OS=Crassostrea_gigas_GN=CGI_10023806_PE=4_SV=1	-2.98	4e-21	5.85e-20	2.81	0	0	-5.71	6.04e-34	4.79e-34	-2.94	2.89e-20	8.4e-23	2.36	0	0
contig9058	Transgelin-2_OS=Crassostrea_gigas_GN=CGI_10012472_PE=4_SV=1	-1.4	0.31	0.43	1.27	0.41	0.71	7.01	0	0	2.57	0.000156	0.00141	-5.01	0.000678	0.00211
contig90849	G045_VD_Superfamily_A_precursor_conopeptide_OS=Conus_geographus_PE=2_SV=1	1329.9	8.88e-16	6.77e-15	40.63	0.19	0.3	- infinite	0.83	0.85	1.31	0.97	0.99	- infinite	0.83	0.88
contig909	Citrate_synthase_OS=Crassostrea_gigas_GN=CGI_10001922_PE=3_SV=1	-1.19	0.24	0.37	1.82	2.05e-06	0.000154	-1.03	0.86	0.76	-1.4	0.03	0.00877	-4.53	4.49e-12	1.09e-10
contig91091	Mantle_gene_8_OS=Pinctada_fucata_PE=2_SV=1	5.75	0.02	0.03	6.98	0.00683	0.02	6.88	0.01	0.02	55.23	0	0	-42.06	0.21	0.27
contig912	Uncharacterized_protein_OS=Lottia_gigantea_GN=LOTGIDRAFT_229551_PE=4_SV=1	2.93	0	0	2.88	0	0	-11	9.96e-30	1.69e-29	-1.17	0.17	0.03	3.05	0	0
contig9126	Uncharacterized_protein_OS=Lottia_gigantea_GN=LOTGIDRAFT_172759_PE=4_SV=1	-1.6	0.46	0.59	2.48	0.05	0.13	8.97	1.71e-08	3.04e-08	1.22	0.72	0.91	-1.53	0.5	0.64
contig91318	not available	+ infinite	1.82e-09	9.05e-09	+ infinite	0.16	0.25	+ infinite	0.89	0.9	+ infinite	0.79	0.83	+ infinite	0.42	0.49
contig914	Kyphoscoliosis_peptidase_OS=Crassostrea_gigas_GN=CGI_10001357_PE=4_SV=1	-1.62	0.27	0.4	1.93	0.05	0.16	17.33	0	0	1.67	0.15	0.32	-11.44	0.00156	0.00367
contig91420	Uncharacterized_protein_OS=Lottia_gigantea_GN=LOTGIDRAFT_152683_PE=4_SV=1	-1.72	5.23e-06	2.26e-05	-2.81	8.38e-14	9.04e-15	-10.92	2.6e-31	4.27e-31	-3.79	1.22e-18	4.39e-20	-2.48	7.3e-12	7.86e-10
contig915	Uncharacterized_protein_OS=Arion_vulgaris_GN=ORF116611_PE=4_SV=1	-1.53	0.24	0.36	2.14	0.00653	0.03	16.39	0	0	2.1	0.00872	0.04	-4.75	0.00211	0.00575
contig916	Kyphoscoliosis_peptidase_OS=Crassostrea_gigas_GN=CGI_10002248_PE=4_SV=1	-1.7	0.11	0.18	1.88	0.01	0.06	13.48	0	0	2.16	0.00194	0.01	-4.99	0.000379	0.00127
contig91694	Perlucin-like_protein-1_OS=Mytilus_galloprovincialis_PE=2_SV=1	73.12	0.01	0.03	386.6	2.16e-08	9.71e-08	1.23	0.97	0.97	4.82	0.65	0.73	23.97	0.17	0.23
contig917	Kyphoscoliosis_peptidase_OS=Crassostrea_gigas_GN=CGI_10002248_PE=4_SV=1	-1.94	7.82e-05	0.000271	1.32	0.04	0.25	2.82	0	6.32e-16	-1.02	0.91	0.44	-4.81	6.82e-13	1.85e-11
contig92	Phosphoenolpyruvate_carboxykinase_[GTP]_OS=Crassostrea_gigas_GN=CGI_10010066_PE=4_SV=1	-11.24	9.82e-15	7.55e-14	1.29	0.09	0.37	-3.1	4.59e-07	3.81e-07	-7.46	7.4e-13	6.69e-13	-272.26	1.38e-18	1.13e-17
contig9210	not available	-1.24	0.42	0.56	-1.29	0.34	0.31	3.82	7.48e-11	2.45e-10	1.57	0.05	0.19	-10.81	1.17e-06	4.72e-06
contig9230	Uncharacterized_protein_OS=Arion_vulgaris_GN=ORF123560_PE=3_SV=1	1.22	0.45	0.56	1.25	0.4	0.72	6.82	0	0	2.33	0.000336	0.00302	-4.61	0.000358	0.00125
contig9243	Hexokinase_(Fragment)_OS=Arion_vulgaris_GN=ORF118542_PE=3_SV=1	-2.24	0.07	0.13	1.61	0.15	0.34	8.2	0	6.32e-16	-1.81	0.16	0.14	-7.47	0.00142	0.00361
contig9253	Uncharacterized_protein_OS=Lottia_gigantea_GN=LOTGIDRAFT_214997_PE=4_SV=1	-3.85	0.1	0.16	-1.01	0.98	0.91	12.76	1.32e-12	3.44e-12	-1.08	0.89	0.79	-11.69	0.03	0.05
contig9274	not available	-1.38	0.53	0.66	2.14	0.06	0.17	8.16	6.5e-10	1.42e-09	2.43	0.03	0.07	-3.63	0.06	0.11
contig9276	Uncharacterized_protein_OS=Arion_vulgaris_GN=ORF71321_PE=4_SV=1	-2.84	0.34	0.46	3.28	0.07	0.15	32.26	4.44e-16	1.24e-15	1.85	0.4	0.56	-4.05	0.25	0.33
contig9277	not available	-1.55	0.7	0.8	-1.18	0.88	0.88	26.5	2.96e-09	5.21e-09	2.89	0.2	0.31	-2.99	0.43	0.52
contig92815	Tetraspanin_OS=Lottia_gigantea_GN=LOTGIDRAFT_235152_PE=3_SV=1	7.29	1.12e-06	3.85e-06	1.39	0.58	0.78	11.35	1.05e-08	1.85e-08	3.32	0.02	0.04	9.09	1.79e-08	4.05e-08
contig9288	Major_vault_protein_OS=Crassostrea_gigas_GN=CGI_10024475_PE=4_SV=1	3.91	0.00181	0.00425	3.36	0.00941	0.03	8.9	1.74e-07	2.72e-07	12.92	4.57e-13	4.98e-12	-3.69	0.13	0.2
contig9289	Major_vault_protein_(Fragment)_OS=Mytilus_galloprovincialis_PE=2_SV=1	3.78	0.00253	0.00583	2.48	0.07	0.17	11.55	6.64e-10	1.36e-09	10.97	6.91e-11	6.03e-10	-6.48	0.07	0.11
contig92943	Beta-actin_(Fragment)_OS=Cerastoderma_edule_PE=2_SV=1	3.6	0	0	3.42	0	0	4.88	0	0	4.04	0	0	1.73	0	0
contig93043	Uncharacterized_protein_(Fragment)_OS=Arion_vulgaris_GN=ORF152846_PE=4_SV=1	1	1	1	1	1	1	+ infinite	6.77e-08	9.46e-08	+ infinite	0.04	0.06	1	1	1
contig93068	Uncharacterized_protein_(Fragment)_OS=Octopus_bimaculoides_GN=OCBIM_22021295mg_PE=4_SV=1	1316.43	8.88e-16	6.77e-15	7.93	0.62	0.73	- infinite	0.83	0.84	7.88	0.63	0.7	3.99	0.77	0.82
contig9309	NADH_dehydrogenase_[ubiquinone]_flavoprotein_1,_mitochondrial_OS=Crassostrea_gigas_GN=CGI_10024081_PE=4_SV=1	2.05	0.00063	0.00151	1.55	0.06	0.21	4.53	4.73e-14	2.06e-13	2.61	3.76e-06	7.49e-05	-3	0.00126	0.00457
contig934	Uncharacterized_protein_OS=Lottia_gigantea_GN=LOTGIDRAFT_208417_PE=4_SV=1	1.66	0.00306	0.00641	-1.16	0.47	0.35	4.3	0	0	5.75	0	0	-2.17	0.00127	0.00617
contig9357	Tetraspanin_OS=Lottia_gigantea_GN=LOTGIDRAFT_202951_PE=3_SV=1	-1.61	0.33	0.46	1.01	0.98	0.91	6.14	3.21e-08	5.88e-08	1.09	0.85	0.96	-6.06	0.01	0.03
contig9367	Ezrin/radixin/moesin_OS=Aplysia_californica_PE=2_SV=1	-3.83	5.29e-05	0.000173	-2.41	0.00274	0.00305	3.75	2.87e-12	1.14e-11	-3.39	0.000169	0.000118	-20.01	1.45e-08	6.71e-08
contig93879	Putative_C1q_domain_containing_protein_MgC1q82_OS=Mytilus_galloprovincialis_GN=MgC1q82_PE=2_SV=1	-3.83	1.17e-06	4.57e-06	-1.99	0.00291	0.00242	-444.48	2.47e-13	5.69e-13	-166.47	3.32e-13	1.32e-12	-1.89	0.00494	0.02
contig9389	Nucleoprotein_TPR_OS=Crassostrea_gigas_GN=CGI_10015574_PE=4_SV=1	-1.77	0.14	0.22	1.79	0.05	0.16	7.78	0	0	2.26	0.00367	0.02	-21.89	7.11e-05	0.000198
contig939	Catchin_protein_OS=Mytilus_galloprovincialis_GN=catchin_PE=2_SV=1	-1.26	8.5e-09	1.01e-07	2.74	0	0	10.12	0	0	4.97	0	0	-2.17	3.14e-62	1.77e-51
contig9390	Uncharacterized_protein_OS=Crassostrea_gigas_GN=CGI_10000134_PE=4_SV=1	1.43	0.93	0.96	92.15	0.00387	0.00976	298.37	2.31e-06	3.07e-06	983.58	0	0	-3	0.86	0.9
contig940	Uncharacterized_protein_OS=Lottia_gigantea_GN=LOTGIDRAFT_116635_PE=4_SV=1	-2.54	4.5e-17	5.9e-16	1.26	0.00497	0.15	2.06	0	0	-1.67	3.09e-07	2.05e-09	-9.77	7.61e-44	1.92e-41
contig94020	Uncharacterized_protein_(Fragment)_OS=Lottia_gigantea_GN=LOTGIDRAFT_237228_PE=4_SV=1	2.35	0.82	0.89	3.47	0.73	0.82	1.54	0.92	0.93	575.5	1.59e-12	6.54e-12	2.25	0.83	0.87
contig941	Uncharacterized_protein_OS=Octopus_bimaculoides_GN=OCBIM_22020153mg_PE=4_SV=1	-18.27	1.82e-14	1.34e-13	-14.22	8.43e-14	2.84e-13	-1.91	0.00222	0.00187	-5.73	2.84e-10	1.97e-10	-112.48	2.32e-16	1.78e-15
contig94134	not available	15.64	0	0	4.85	5.67e-05	0.000344	16.8	0	0	52.41	0	0	1.69	0.28	0.28
contig9427	cAMP-dependent_protein_kinase_regulatory_subunit_OS=Aplysia_californica_PE=2_SV=2	-3.38	0.14	0.23	2.39	0.08	0.19	23.77	0	0	-1.74	0.43	0.42	-16.06	0.03	0.05
contig9435	Glucose-regulated_protein_94_OS=Crassostrea_gigas_GN=GRP94_PE=2_SV=1	-5.4	2.21e-07	9.18e-07	-2.17	0.00223	0.00207	-1.4	0.16	0.14	-3.22	3.75e-05	2.06e-05	-14.97	4.57e-10	2.89e-09
contig9439	Uncharacterized_protein_(Fragment)_OS=Arion_vulgaris_GN=ORF113210_PE=4_SV=1	-8.89	0.21	0.31	4.09	0.04	0.1	30.25	5.04e-12	1.13e-11	-1.93	0.57	0.58	-9.51	0.21	0.27
contig94391	Uncharacterized_protein_OS=Octopus_bimaculoides_GN=OCBIM_22017757mg_PE=4_SV=1	- infinite	0.04	0.07	- infinite	0.04	0.07	11.07	7.86e-08	1.22e-07	76.52	0	0	4.78	0.000936	0.00145
contig9440	Uncharacterized_protein_(Fragment)_OS=Arion_vulgaris_GN=ORF113223_PE=4_SV=1	-6.94	0.12	0.19	2.38	0.15	0.29	18.32	8.34e-12	1.93e-11	-2.67	0.3	0.33	-10.67	0.09	0.14
contig9441	Sodium-coupled_monocarboxylate_transporter_1_OS=Crassostrea_gigas_GN=CGI_10003713_PE=3_SV=1	1.4	0.81	0.88	8.69	0.03	0.06	52.87	1.67e-08	2.61e-08	2.51	0.48	0.6	-22.03	0.4	0.48
contig94457	Tenascin-R_(Fragment)_OS=Crassostrea_gigas_GN=CGI_10026878_PE=4_SV=1	22.2	8.1e-05	0.00024	-1.59	0.8	0.84	59.63	5.78e-09	9.51e-09	13.07	0.00627	0.01	-1.57	0.8	0.88
contig94528	Stanniocalcin-like_protein_OS=Haliotis_diversicolor_PE=2_SV=1	-1	1	1	3.22	0.66	0.77	9.12	0.35	0.37	552.63	0	0	2.5	0.74	0.78
contig9453	Uncharacterized_protein_(Fragment)_OS=Lottia_gigantea_GN=LOTGIDRAFT_128212_PE=4_SV=1	-3.65	0.000137	0.000421	1.53	0.05	0.2	-1.63	0.09	0.08	3.78	2.26e-13	3.04e-11	-307.83	4.45e-09	1.77e-08
contig9481	Nacre_apextrin-like_protein_1_OS=Mytilus_galloprovincialis_PE=2_SV=1	1.87	0.000953	0.00217	2.49	6.71e-07	2.1e-05	-353.99	3.78e-10	6.84e-10	-24.11	3.57e-09	7.9e-09	1.29	0.22	0.17
contig9488	Uncharacterized_protein_(Fragment)_OS=Lottia_gigantea_GN=LOTGIDRAFT_131466_PE=4_SV=1	-2.12	0.000675	0.00195	-1.29	0.2	0.14	2.34	2.11e-07	5.55e-07	-1.39	0.1	0.04	-9.63	3.63e-11	3.36e-10
contig9489	Protein_SET_OS=Crassostrea_gigas_GN=CGI_10018072_PE=3_SV=1	-2.37	6.46e-05	0.000219	-1.33	0.13	0.09	2.12	2.12e-06	5.35e-06	-1.34	0.12	0.05	-6.12	2.16e-10	2.51e-09
contig9502	Uncharacterized_protein_OS=Crassostrea_gigas_GN=CGI_10026321_PE=4_SV=1	-1.72	0.09	0.16	2.92	1.66e-06	3.05e-05	7.28	0	0	1.29	0.35	0.66	-1.83	0.07	0.14
contig9504	Uncharacterized_protein_OS=Lottia_gigantea_GN=LOTGIDRAFT_108621_PE=4_SV=1	-2.79	0.26	0.38	1.72	0.38	0.58	11.95	4.16e-08	6.7e-08	-1.18	0.82	0.75	-7.91	0.1	0.14
contig9519	not available	-3.7	0.00292	0.00717	1.13	0.69	0.96	6.7	0	0	1.19	0.57	0.88	-7.89	0.000164	0.000517
contig9520	Ubiquitin_carboxyl-terminal_hydrolase_24_OS=Crassostrea_gigas_GN=CGI_10009215_PE=4_SV=1	-2.63	0.12	0.19	1.52	0.34	0.56	12.12	4.44e-16	1.85e-15	1.32	0.55	0.77	-4.32	0.04	0.07
contig9521	Uncharacterized_protein_(Fragment)_OS=Octopus_bimaculoides_GN=OCBIM_22007175mg_PE=4_SV=1	-2.71	0.06	0.12	2.11	0.03	0.11	7.17	3.94e-11	1.02e-10	1.27	0.55	0.8	-3.4	0.03	0.07
contig9530	Uncharacterized_protein_OS=Crassostrea_gigas_GN=CGI_10015380_PE=4_SV=1	-1.92	0.00111	0.00312	1.58	0.00297	0.04	-1.71	0.00884	0.00745	-4.39	8.71e-09	4.38e-09	1.11	0.52	0.35
contig95307	Putative_polyadenylate-binding_protein_1_(Fragment)_OS=Haliotis_diversicolor_GN=PABP1_PE=2_SV=1	2.34	4.1e-08	1.41e-07	1.43	0.05	0.21	3.41	2.02e-14	1.16e-13	2.39	5.65e-08	4e-06	-8.67	7.59e-10	6.13e-09
contig95351	Uncharacterized_protein_OS=Crassostrea_gigas_GN=CGI_10025870_PE=3_SV=1	+ infinite	0.46	0.59	+ infinite	0.11	0.19	+ infinite	0.02	0.02	+ infinite	1.32e-11	4.99e-11	1	1	1
contig95352	Metalloendopeptidase_OS=Crassostrea_gigas_GN=CGI_10026159_PE=3_SV=1	3.42	0.52	0.64	15.52	0.06	0.11	18.03	0.06	0.07	135.26	1.48e-09	4.96e-09	- infinite	0.59	0.66
contig95437	Monocarboxylate_transporter_9_OS=Crassostrea_gigas_GN=CGI_10016217_PE=4_SV=1	1	1	1	1	1	1	+ infinite	0.00702	0.00833	+ infinite	9.61e-14	4.29e-13	+ infinite	0.67	0.73
contig9552	not available	2.64	0.07	0.13	5.27	0.000562	0.00247	13.68	1.47e-09	2.84e-09	9.12	3.4e-07	1.7e-06	-4.42	0.15	0.22
contig9553	FMRFamide_receptor_OS=Crassostrea_gigas_GN=CGI_10019164_PE=4_SV=1	2.79	7.83e-05	0.000215	2.19	0.00546	0.03	5.96	1.11e-12	3.59e-12	4.81	8.13e-11	2.32e-09	-3.98	0.00471	0.01
contig95685	Uncharacterized_protein_OS=Arion_vulgaris_GN=ORF158503_PE=4_SV=1	1413.38	0	0	681.32	2.74e-12	1.67e-11	478.29	1.45e-07	1.98e-07	156.79	0.00102	0.00194	326.35	6.14e-07	1.82e-06
contig95687	Uncharacterized_protein_OS=Arion_vulgaris_GN=ORF158503_PE=4_SV=1	2228.2	0	0	851.81	6.66e-08	2.8e-07	906.58	5.53e-07	7.44e-07	672.79	2.2e-06	5.17e-06	792.23	7.44e-08	2.46e-07
contig9580	Cytochrome_b_OS=Haliotis_discus_hannai_GN=CYTB_PE=3_SV=1	-4.66	6.6e-07	2.63e-06	-4.32	1.63e-06	2.19e-06	-58.38	1.49e-11	2.9e-11	-26.71	5.64e-11	1.42e-10	-4.67	6.8e-07	4.44e-06
contig9595	MACPF_domain_containing_protein_OS=Mytilus_galloprovincialis_GN=macp_PE=2_SV=1	-1.15	0.75	0.84	1.59	0.21	0.43	3	0.00201	0.00291	12.87	0	0	-1.96	0.17	0.28
contig960	Uncharacterized_protein_OS=Crassostrea_gigas_GN=CGI_10005088_PE=4_SV=1	1.56	5.51e-05	0.000132	1.83	3.53e-08	8.54e-06	4.57	0	0	2.74	0	0	1.29	0.03	0.00984
contig9613	Enhancer_of_mRNA-decapping_protein_4_OS=Crassostrea_gigas_GN=CGI_10013595_PE=4_SV=1	-92.03	1.04e-10	5.73e-10	-3.17	9.42e-05	0.000111	-8.12	8.69e-08	9.93e-08	-10.84	1.28e-08	1.92e-08	-27.34	5.09e-10	2.72e-09
contig963	Embryonic_polyadenylate-binding_protein_B_OS=Crassostrea_gigas_GN=CGI_10008615_PE=4_SV=1	3.31	3.48e-13	1.76e-12	1.02	0.94	0.82	-1.43	0.16	0.15	-1.44	0.14	0.08	-5.24	1.94e-06	1.06e-05
contig96362	Uncharacterized_protein_(Fragment)_OS=Octopus_bimaculoides_GN=OCBIM_22002172mg_PE=4_SV=1	-3.55	0.00297	0.00729	4.45	1.04e-11	4.48e-10	- infinite	3.33e-06	4.38e-06	-6.2	0.000312	0.000381	2.02	0.00575	0.00517
contig96373	CRP-I_1_OS=Mytilus_galloprovincialis_PE=2_SV=1	-5.2	5.5e-18	5.78e-17	-2.41	1.21e-08	2.91e-09	-37.43	8.7e-29	2.31e-28	-12.84	6.36e-25	6.23e-25	-11.84	1.3e-24	4.79e-23
contig9638	Uncharacterized_protein_OS=Lottia_gigantea_GN=LOTGIDRAFT_106798_PE=4_SV=1	-2.47	0.11	0.18	1.76	0.15	0.33	13.75	0	0	1.67	0.2	0.39	-7.98	0.00897	0.02
contig96389	Fibrinogen-related_protein_7_OS=Mytilus_californianus_PE=2_SV=1	1.71	0.93	0.96	805.32	1.9e-08	8.53e-08	19.37	0.47	0.49	26.59	0.34	0.41	- infinite	0.84	0.88
contig9639	Beta-taxilin_OS=Crassostrea_gigas_GN=CGI_10017281_PE=4_SV=1	-2.64	0.0014	0.00373	1.41	0.11	0.35	4.35	3.77e-15	1.89e-14	1.02	0.93	0.75	-3.62	0.000115	0.00053
[truncated: 51 more rows]
